# Supplementary material for: Reticulate evolution in the Pteris fauriei group (Pteridaceae)
Source: Sci Rep. 2022 Jun 1;12:9145. doi: 10.1038/s41598-022-11390-7 (PMC9159987; doi:10.1038/s41598-022-11390-7)
Supplement: Supplementary file 1 — Supplementary Information. [file 41598_2022_11390_MOESM1_ESM.xlsx]

## Sheet: 工作表1
Supplementary Table 1. Samples used for the molecular phylogenetic analyses of the Pteris fauriei group. Scientific names, nDNA genotype of the Knox3 gene, cpDNA haplotypes, ploidy levels, reproductive modes, collection numbers, localities, elevation, GenBank accession numbers (rbcL and matK), and herbaria are provided. All of the samples are deposited in TAIF. For each cpDNA haplotype (correspon…
Scientific name (Morphology-based)	Knox3 genotype	IBR3 genotype	cpDNA haplotype	Ploids	Reproductive mode	Collection number	Locality	Elevation (elevation ≤1000, l; >1000, h)	rbcL	matK	Herbarium	Determination
P. aff. confusa	-	-	-	-	-	CRFJ FN215	Nepal	l	KF289736	KF289606	TAIF	Yi-Shan Chao
P. argyraea	-	-	-	-	-	CRFJ FN145	India	l	KF289684	KF289554	TAIF357786	Christopher R. Fraser-Jenkins
P. arisanensis	-	S14Y21	-	-	-	Chao 2136	Taiwan, Nantou	h	-	-	TAIF	Yi-Shan Chao
P. arisanensis	A5D4G1	S19T20*	cf'	3X	apo	Chao 2296	Taiwan, Pingtung	l	MZ291652	MZ340404	TAIF	Yi-Shan Chao
P. arisanensis	A5D4G1	S19T20*	-	3X	-	Lu 29269	Taiwan, Pingtung	l	-	-	TAIF	Yi-Shan Chao
P. arisanensis	A5D4G1	S19T20*	cf'	3X	-	Lu 29269	Taiwan, Pingtung	l	-	-	TAIF	Yi-Shan Chao
P. arisanensis	F4F5	Y21V22	-	-	-	Yang 190724001	Taiwan, Chiayi	h	-	-	TAIF	Yi-Shan Chao
P. arisanensis	F4F5	Y21V22	-	2X	-	Chao 2479	Taiwan, Kaohsiung	l	-	-	TAIF	Yi-Shan Chao
P. arisanensis	F4F5	Y21V22	-	2X	-	Chao 2480	Taiwan, Kaohsiung	l	-	-	TAIF	Yi-Shan Chao
P. arisanensis	F4F5	Y21V22	-	2X	-	Chao 2481	Taiwan, Kaohsiung	l	-	-	TAIF	Yi-Shan Chao
P. arisanensis	F4F5	Y21V22	-	2X	-	Chao 2488	Taiwan, Kaohsiung	l	-	-	TAIF	Yi-Shan Chao
P. arisanensis	F4F5	Y21V22	cx	2X	apo	Chao 2482	Taiwan, Kaohsiung	l	MZ291654	MZ340406	TAIF	Yi-Shan Chao
P. arisanensis	F4F5	Y21V22	cxx	-	apo	Yang 190724002	Taiwan, Chiayi	h	-	-	TAIF	Yi-Shan Chao
P. arisanensis	F7F7F7	Y21Y87*	cxx	3X	apo	Chao 2135	Taiwan, Nantou	h	MZ291651	MZ340403	TAIF	Yi-Shan Chao
P. arisanensis	F7F7	-	-	2X	-	Chao 2487	Taiwan, Kaohsiung	l	-	-	TAIF	Yi-Shan Chao
P. arisanensis	F7F7F7	Y21Y87*	-	-	-	Chao 2125	Taiwan, Nantou	h	-	-	TAIF	Yi-Shan Chao
P. arisanensis	F4F23	Y21Y87	-	-	-	Yang 191030001	Taiwan, Chiayi	h	-	-	TAIF	Yi-Shan Chao
P. arisanensis	F7F23	Y21Y87	-	-	-	Yang 191030002	Taiwan, Chiayi	h	-	-	TAIF	Yi-Shan Chao
P. arisanensis	F7F23	Y21Y87	-	-	-	Yang 191030004	Taiwan, Chiayi	h	-	-	TAIF	Yi-Shan Chao
P. arisanensis	D7F4F5	Y21V22W23	-	-	-	Yang 190722001	Taiwan, Chiayi	h	-	-	TAIF	Yi-Shan Chao
P. arisanensis	D7F4F5	Y21V22W23	-	-	-	Yang 190722002	Taiwan, Chiayi	h	-	-	TAIF	Yi-Shan Chao
P. arisanensis	D7F4F5	Y21V22W23	-	-	-	Yang 190722003	Taiwan, Chiayi	h	-	-	TAIF	Yi-Shan Chao
P. arisanensis	D7F4F5	Y21V22W23	ca	3X	-	Hung s.n. Aug.2012	Taiwan, Nantou	h	-	-	TAIF	Yi-Shan Chao
P. arisanensis	D7F4F5	Y21V22W23	ca	3X	apo	Hsu s.n.20130116	Taiwan, Miaoli	h	-	-	TAIF	Yi-Shan Chao
P. arisanensis	D7F3G1	S14V22W23	ca	3X	apo	Chao 2858	China, Hong Kong	l	MZ357985	MZ357988	TAIF	Yi-Shan Chao
P. arisanensis	-	S14V22W23	ca	2X	-	Chao 2854	China, Hong Kong	l	-	-	TAIF	Yi-Shan Chao
P. arisanensis	D7F3G1	-	ca	3X	-	Chao 1311	China, Guangdong	l	-	-	TAIF	Yi-Shan Chao
P. arisanensis	D7F3G1	W5S14Y24	ca	2X	-	Wade2404	China, Guangxi	l	-	-	TAIF	Yi-Shan Chao
P. arisanensis	D7F3G1	W5S14Y24	ca	3X	apo	Chao 2867	China, Hong Kong	l	-	-	TAIF	Yi-Shan Chao
P. arisanensis	D5F3	W23Y24	-	-	-	Chao 3064	Vietnam	l	-	-	TAIF	Yi-Shan Chao
P. arisanensis	D5F3	W23Y24	-	-	-	Chao 3065	Vietnam	l	-	-	TAIF	Yi-Shan Chao
P. arisanensis	D5F3	-	ca	-	-	Wu860	China, Hainan	l	-	-	TAIF	Yi-Shan Chao
P. arisanensis	D5F3	W23Y24	ca	2X	apo	Chao 2483	Taiwan, Kaohsiung	l	-	-	TAIF	Yi-Shan Chao
P. aspericaulis	-	-	-	-	-	CRFJ FN36	India	l	KF289685	KF289555	TAIF319043	Christopher R. Fraser-Jenkins
P. asperula	-	-	-	-	-	Y.-C. Liu 9870	Philippines	l	KF289702	KF289572	TAIF	Yi-Shan Chao
P. assamica	-	-	-	-	-	CRFJ FN5	Nepal	l	KF289686	KF289556	TAIF320282	Christopher R. Fraser-Jenkins
P. austrotaiwanensis	-	-	ct	-	-	Chao 3255	Taiwan	l	MZ291667	MZ340419	TAIF535166	Yi-Shan Chao
P. austrotaiwanensis	D3D5	W69W23	ct	-	-	Chang20130726-005	Taiwan, Kaohsiung	l	-	-	TAIF	Yi-Shan Chao
P. austrotaiwanensis	D3D5	W69W23	ct	-	-	Lu s.n.	Taiwan, Pingtung	l	-	-	TAIF	Yi-Shan Chao
P. austrotaiwanensis	D3D5	W69W23	ct	2X	apo	Hsu s.n.20130315	Taiwan, Pingtung	l	-	-	TAIF	Yi-Shan Chao
P. bella	-	-	-	-	-	Chao 1649	Taiwan	l	KF289635	KF289502	TAIF432626	Yi-Shan Chao
P. biaurita	G1G1	W25W25	ci	-	-	Kao 03037	Costa Rica	l	MZ357984	MZ357987	TAIF498468	Yi-Shan Chao
P. biaurita	-	S14S14	-	2X	-	TBG111780	-	l	-	-	TAIF	Yi-Shan Chao
P. biaurita	G1G1	S14S14	-	2X	-	Chao 2421	Malaysia, Pahang	l	-	-	TAIF	Yi-Shan Chao
P. biaurita	G1G1	S14S14	ci	-	-	Chao 1794	Cambodia, Ta Prohm	l	-	-	TAIF	Yi-Shan Chao
P. biaurita	G1G1	S14S14	ci	-	-	Huang 487	China, Guangxi	l	-	-	TAIF	Yi-Shan Chao
P. biaurita	G1G1	S14S14	-	2X	apo	Chao 2734	Vietnam	l	-	-	TAIF	Yi-Shan Chao
P. biaurita	F7G1*	S14Y21S25	-	3X	apo	Chao 2484	Taiwan, Kaohsiung	l	MZ291655	MZ340407	TAIF	Yi-Shan Chao
P. biaurita	F7G1*	-	-	-	-	Chao 3056	Vietnam	l	-	-	TAIF	Yi-Shan Chao
P. biaurita	F7G1*	-	-	-	-	Yang 190722004	Taiwan, Chiayi	h	-	-	TAIF	Yi-Shan Chao
P. biaurita	F7G1	-	-	2X	-	Chao 2470	Taiwan, Chiayi	h	-	-	TAIF	Yi-Shan Chao
P. biaurita	F7G1*	-	-	3X	-	Chao 2485	Taiwan, Kaohsiung	l	-	-	TAIF	Yi-Shan Chao
P. biaurita	F7G1*	S14Y21	-	-	-	Yang 190724004	Taiwan, Chiayi	h	-	-	TAIF	Yi-Shan Chao
P. biaurita	F7G1*	S19Y21	-	-	-	Yang 190724003	Taiwan, Chiayi	h	-	-	TAIF	Yi-Shan Chao
P. biaurita	F7G1*	Y21S25	-	-	-	Yang 190724005	Taiwan, Chiayi	h	-	-	TAIF	Yi-Shan Chao
P. biaurita	F7G1*	-	ci	check	-	Chao 2486	Taiwan, Kaohsiung	l	-	-	TAIF	Yi-Shan Chao
P. biaurita	F7G1*	-	ci	-	-	Chao 1624	Vietnam	l	-	-	TAIF	Yi-Shan Chao
P. biaurita	F7G1*	S14S19Y21	ci	-	apo	Chao 1317	China, Yunnan	h	-	-	TAIF	Yi-Shan Chao
P. biaurita	F7G1*	Y21S70*	ci	3X	apo	Chao 2471	Taiwan, Pingtung	l	-	-	TAIF	Yi-Shan Chao
P. biaurita	G1G4	S19S19	ci	-	-	Chao 2420	Malaysia, Pahang	l	-	-	TAIF	Yi-Shan Chao
P. biaurita	G1G4	S19S19	ci	2X	apo	Chao 2419	Malaysia, Pahang	l	-	-	TAIF	Yi-Shan Chao
P. biaurita	G1G3	S19S19	ci	-	-	Chao 1224	China, Hainan	l	-	-	TAIF	Yi-Shan Chao
P. biaurita	G1G3	S19S19	ci	-	apo	Chao 2752	Thailand, Chiang Mai	l	-	-	TAIF	Yi-Shan Chao
P. biaurita	D7G1	S25W23	ca'	2X	apo	Chao 2869	China, Macao	l	MZ291660	MZ340412	TAIF	Yi-Shan Chao
P. biaurita	D7G1	S25W23	-	2X	-	Chao 2874	China, Macao	l	-	-	TAIF	Yi-Shan Chao
P. biaurita	D7G1	S25W23	ca'	2X	-	Chao 2868	China, Hong Kong	l	-	-	TAIF	Yi-Shan Chao
P. biaurita	F16G1	-	cxx	2X	apo	Chao 2478	Taiwan, Pingtung	l	MZ291653	MZ340405	TAIF	Yi-Shan Chao
P. biaurita	F16G1	-	-	-	-	Yang 190724006	Taiwan, Chiayi	h	-	-	TAIF	Yi-Shan Chao
P. biaurita	F16G1	S14Y87	-	-	-	Yang 191029002	Taiwan, Chiayi	h	-	-	TAIF	Yi-Shan Chao
P. biaurita	F16G1	S14Y87	-	-	-	Yang 191029003	Taiwan, Chiayi	h	-	-	TAIF	Yi-Shan Chao
P. biaurita	F16G1	S14Y87	-	-	-	Yang 191029004	Taiwan, Chiayi	h	-	-	TAIF	Yi-Shan Chao
P. biaurita	F16G1	S14Y87	-	-	-	Yang 191029001	Taiwan, Chiayi	h	-	-	TAIF	Yi-Shan Chao
P. biaurita subsp. fornicata	-	-	-	-	-	CRFJ FN181	India	-	MZ291662	MZ340414	TAIF319984	Christopher R. Fraser-Jenkins
P. biaurita subsp. walkeriana		-	-	-	-	CRFJ FN160	India	-	KF289672	KF289542	TAIF319217	Christopher R. Fraser-Jenkins
P. boninensis	A7A7	T1T1	cb	2X	sex	Chao 1941	Japan, Tokyo	l	KF289743	KF289613	TAIF	Yi-Shan Chao
P. boninensis	A7A7	T1T1	cb	2X	sex	Chao 1942	Japan, Tokyo	l	MZ291646	MZ340398	TAIF	Yi-Shan Chao
P. boninensis	A1A7D5	-	-	3X	-	Chao 1999	Japan, Okinawa	l	-	-	TAIF	Yi-Shan Chao
P. boninensis	A1A7D5	-	-	3X	-	Chao 2000	Japan, Okinawa	l	-	-	TAIF	Yi-Shan Chao
P. boninensis	A1A7D5	-	-	3X	-	Chao 2001	Japan, Okinawa	l	-	-	TAIF	Yi-Shan Chao
P. boninensis	A1A7D5	-	-	3X	-	Chao 2002	Japan, Okinawa	l	-	-	TAIF	Yi-Shan Chao
P. boninensis	A1A7D5	W2T1*	-	3X	-	Chao 1822	Japan, Wakayama	l	-	-	TAIF	Yi-Shan Chao
P. boninensis	A1A7D5	-	cb	3X	-	Chao 1998	Japan, Okinawa	l	-	-	TAIF	Yi-Shan Chao
P. boninensis	A1A7D5	W2T1*	cb	3X	apo	Chao 1818	Japan, Wakayama	l	-	-	TAIF	Yi-Shan Chao
P. boninensis	A1A7D5	W2T1T7	cb	3X	apo	Chao 1819	Japan, Wakayama	l	-	-	TAIF	Yi-Shan Chao
P. cf. fauriei	D4D7	W29W23	-	2X	-	Chao 2554	Taiwan, Taitung	l	-	-	TAIF	Yi-Shan Chao
P. cf. fauriei	D4D7	W29W23	-	2X	-	Chao 2560	Taiwan, Taitung	l	-	-	TAIF	Yi-Shan Chao
P. cf. fauriei	D4D7	-	ca	-	-	Knapp 4187	Taiwan, Hualien	l	-	-	TAIF	Yi-Shan Chao
P. cf. fauriei	D4D7	W5W23	ca	2X	-	Chao 2907	Taiwan, Pingtung	l	-	-	TAIF	Yi-Shan Chao
P. cf. fauriei	D4D7	-	cy	2X	-	Chao 2040	Japan, Kagoshima	l	-	-	TAIF	Yi-Shan Chao
P. cf. fauriei	D4D7	-	cy	2X	-	Chao 2041	Japan, Kagoshima	l	-	-	TAIF	Yi-Shan Chao
P. cf. fauriei	D4D7	W29W23	cy	2X	-	Chao 2561	Taiwan, Taitung	l	-	-	TAIF	Yi-Shan Chao
P. cf. fauriei	D4D7	W5W28	cy	-	apo	Lu 25409	China, Guangxi	l	-	-	TAIF	Yi-Shan Chao
P. cf. fauriei	D4D7	W28W23	cy	2X	apo	Chao 2035	Japan, Kagoshima	l	MZ291649	MZ340401	TAIF	Yi-Shan Chao
P. cf. fauriei	D4D7	W29W23	cy	2X	apo	Chao 2553	Taiwan, Taitung	l	-	-	TAIF	Yi-Shan Chao
P. cf. fauriei	C1D1	V12X79	cs	2X	-	Chao 1945	Japan, Shizuoka	l	-	-	TAIF	Yi-Shan Chao
P. cf. fauriei	C1D1	V12X79	cs	2X	apo	Chao 2028	Japan, Kagoshima	l	-	-	TAIF	Yi-Shan Chao
P. cf. fauriei	A5A12D8	W5T1T4	-	3X	-	Wade3659-2	Japan, Okinawa	l	-	-	TAIF	Yi-Shan Chao
P. cf. fauriei	A5A12D8	W5T1T4	-	3X	-	Wade3659-4	Japan, Okinawa	l	-	-	TAIF	Yi-Shan Chao
P. cf. fauriei	A5A12D8	W5T1T4	cf	3X	apo	Wade3659-1	Japan, Okinawa	l	-	-	TAIF	Yi-Shan Chao
P. cf. fauriei	A4D7	W5T1	cf	2X	apo	Chao 2155	Taiwan, Hsinchu	l	-	-	TAIF	Yi-Shan Chao
P. cf. fauriei	A4D7*	T1W23	cf	3X	apo	Chao 2156	Taiwan, Hsinchu	l	-	-	TAIF	Yi-Shan Chao
P. confusa	-	-	cc	-	apo	Lu 32448	Sri Lanka, Kithulgala North	l	MZ291671	MZ340423	TAIF	Yi-Shan Chao
P. dataensis	-	-	-	-	-	Y.-C. Liu 9973	Philippines		KF289703	KF289573	TAIF	Yi-Shan Chao
P. fauriei	A6D7	-	-	2X	-	Chao 2669	Taiwan, New Taipei	l	-	-	TAIF	Yi-Shan Chao
P. fauriei	A6D7	-	-	2X	-	Chao 2711	Taiwan, Pingtung	l	-	-	TAIF	Yi-Shan Chao
P. fauriei	A6D7	-	-	2X	-	Chao 2712	Taiwan, Pingtung	l	-	-	TAIF	Yi-Shan Chao
P. fauriei	A6D7	-	-	2X	-	Chao 2796	Taiwan, New Taipei	l	-	-	TAIF	Yi-Shan Chao
P. fauriei	A6D7	-	-	2X	-	Chao 2859	China, Hong Kong	l	-	-	TAIF	Yi-Shan Chao
P. fauriei	A6D7	-	-	2X	-	Chao 2880	China, Macao	l	-	-	TAIF	Yi-Shan Chao
P. fauriei	A6D7	-	-	2X	-	Chao 2881	China, Macao	l	-	-	TAIF	Yi-Shan Chao
P. fauriei	A6D7	-	-	2X	-	Chao 2882	China, Macao	l	-	-	TAIF	Yi-Shan Chao
P. fauriei	A6D7	-	-	2X	-	Kuo s.n.	Taiwan, Pingtung	l	-	-	TAIF	Yi-Shan Chao
P. fauriei	A6D7	-	-	2X	-	Lu s.n.20151025-3	Taiwan, Yilan	l	-	-	TAIF	Yi-Shan Chao
P. fauriei	A6D7	-	-	2X	-	Wade3679-1	Japan, Okinawa	l	-	-	TAIF	Yi-Shan Chao
P. fauriei	A6D7	-	-	2X	-	Wade3679-2	Japan, Okinawa	l	-	-	TAIF	Yi-Shan Chao
P. fauriei	A6D7	-	-	-	-	Chao 2797	Taiwan, New Taipei	l	-	-	TAIF	Yi-Shan Chao
P. fauriei	A6D7	W5T1	-	2X	-	Chao 2861	China, Hong Kong	l	-	-	TAIF	Yi-Shan Chao
P. fauriei	A6D7	W5T1	-	2X	-	Chao 2862	China, Hong Kong	l	-	-	TAIF	Yi-Shan Chao
P. fauriei	A6D7	W5T1	-	2X	-	Chao 2863	China, Hong Kong	l	-	-	TAIF	Yi-Shan Chao
P. fauriei	A6D7	W5T1	-	2X	-	Chao 2879	China, Macao	l	-	-	TAIF	Yi-Shan Chao
P. fauriei	A6D7	W5T1	-	2X	-	Chao 2902	Taiwan, Yilan	l	-	-	TAIF	Yi-Shan Chao
P. fauriei	A6D7	W5T1	-	2X	-	Chao 2906	Taiwan, Pingtung	l	-	-	TAIF	Yi-Shan Chao
P. fauriei	A6D7	-	cf	-	-	Chao 2795	Taiwan, New Taipei	l	-	-	TAIF	Yi-Shan Chao
P. fauriei	A6D7	-	cf	-	-	Ebihara3188	Japan, Okinawa	l	-	-	TAIF	Yi-Shan Chao
P. fauriei	A6D7	-	cf	-	-	Ebihara3189	Japan, Okinawa	l	-	-	TAIF	Yi-Shan Chao
P. fauriei	A6D7	-	cf	-	-	Ebihara3190	Japan, Okinawa	l	-	-	TAIF	Yi-Shan Chao
P. fauriei	A6D7	-	cf	-	-	Kuo3414	Japan, Okinawa	l	-	-	TAIF	Yi-Shan Chao
P. fauriei	A6D7	-	cf	2X	-	Chao 2719	Taiwan, Pingtung	l	-	-	TAIF	Yi-Shan Chao
P. fauriei	A6D7	-	cf	2X	-	Kuo s.n.	Taiwan, Pingtung	l	-	-	TAIF	Yi-Shan Chao
P. fauriei	A6D7	W30T1	cf	-	-	Kuo3415	Japan, Okinawa	l	-	-	TAIF	Yi-Shan Chao
P. fauriei	-	W5T1	cf	-	-	Chao 3070	Vietnam	l	-	-	TAIF	Yi-Shan Chao
P. fauriei	A6D7	W5T1	cf	-	-	Ebihara3191	Japan, Okinawa	l	-	-	TAIF	Yi-Shan Chao
P. fauriei	A6D7	W5T1	cf	-	-	Kuo3413	Japan, Okinawa	l	-	-	TAIF	Yi-Shan Chao
P. fauriei	A6D7	W5T1	cf	2X	-	Chao 2505	Taiwan, Pingtung	l	-	-	TAIF	Yi-Shan Chao
P. fauriei	A6D7	W5T1	cf	2X	-	Chao 2506	Taiwan, Pingtung	l	-	-	TAIF	Yi-Shan Chao
P. fauriei	A6D7	W5T1	cf	2X	-	Chao 2720	Taiwan, Pingtung	l	-	-	TAIF	Yi-Shan Chao
P. fauriei	A6D7	W5T1	cf	2X	-	Chao 2860	China, Hong Kong	l	-	-	TAIF	Yi-Shan Chao
P. fauriei	A6D7	W5T1	cf	2X	-	Kuo s.n.	Taiwan, Pingtung	l	-	-	TAIF	Yi-Shan Chao
P. fauriei	-	W5T1	-	2X	-	Chao 2855	China, Hong Kong	l	-	-	TAIF	Yi-Shan Chao
P. fauriei	A6D7	W5T1	cf	2X	apo	Chao 2610	Taiwan, New Taipei	l	-	-	TAIF	Yi-Shan Chao
P. fauriei	A6D7	W5T1	cf	2X	apo	Chao 2668	Taiwan, New Taipei	l	-	-	TAIF	Yi-Shan Chao
P. fauriei	-	W5T1*	cf	3X	-	Chao 2679	Taiwan, Pingtung	l	-	-	TAIF	Yi-Shan Chao
P. fauriei	A6D7*	W5T1*	cf	3X	-	Chao 2672	Taiwan, New Taipei	l	-	-	TAIF	Yi-Shan Chao
P. fauriei	A6D7*	W5T1*	cf	3X	-	Lu s.n.20151025-4	Taiwan, Yilan	l	-	-	TAIF	Yi-Shan Chao
P. fauriei	A6D7*	W5T1*	cf	3X	apo	Chao 2667	Taiwan, New Taipei	l	-	-	TAIF	Yi-Shan Chao
P. fauriei	A1D7*	W5T1*	-	-	-	Yang 191005006	Taiwan, Keelung	l	-	-	TAIF	Yi-Shan Chao
P. fauriei	A1D7*	W5T1*	-	-	-	Yang 191005007	Taiwan, Keelung	l	-	-	TAIF	Yi-Shan Chao
P. fauriei	A1D7*	W5T1*	-	-	-	Yang 191005008	Taiwan, Keelung	l	-	-	TAIF	Yi-Shan Chao
P. fauriei	A1D7*	W5T1*	-	-	-	Yang 191006001	Taiwan, Keelung	l	-	-	TAIF	Yi-Shan Chao
P. fauriei	A1D7*	W5T1*	-	3X	apo	Yang 191005005	Taiwan, Keelung	l	-	-	TAIF	Yi-Shan Chao
P. fauriei	A1A6D7	-	-	?	-	Chao 2084	Taiwan, Keelung	l	-	-	TAIF	Yi-Shan Chao
P. fauriei	A1A6D7	-	-	3X	-	Chao 2080	Taiwan, Keelung	l	-	-	TAIF	Yi-Shan Chao
P. fauriei	A1A6D7	-	-	3X	-	Chao 2081	Taiwan, Keelung	l	-	-	TAIF	Yi-Shan Chao
P. fauriei	A1A6D7	-	-	3X	-	Lu s.n.20151025-1	Taiwan, Yilan	l	-	-	TAIF	Yi-Shan Chao
P. fauriei	A1A6D7	W5T1*	-	3X	-	Chao 2082	Taiwan, Keelung	l	-	-	TAIF	Yi-Shan Chao
P. fauriei	A1A6D7	W5T1*	-	3X	-	Chao 2678	Taiwan, Pingtung	l	-	-	TAIF	Yi-Shan Chao
P. fauriei	A1A6D7	W5T1*	-	3X	-	Chao 2803	Taiwan, Matsu	l	-	-	TAIF	Yi-Shan Chao
P. fauriei	A1A6D7	W5T1*	-	3X	-	Chao 2804	Taiwan, Matsu	l	-	-	TAIF	Yi-Shan Chao
P. fauriei	A1A6D7	W5T1*	-	3X	-	Ebihara3166	Japan, Okinawa	l	-	-	TAIF	Yi-Shan Chao
P. fauriei	A1A6D7	W5T1*	cf	3X	-	Chao 2670	Taiwan, New Taipei	l	-	-	TAIF	Yi-Shan Chao
P. fauriei	A1A6D7	W5T1*	cf	3X	-	Chao 2671	Taiwan, New Taipei	l	-	-	TAIF	Yi-Shan Chao
P. fauriei	A1A6D7	W5T1*	cf	3X	-	Chao 2801	Taiwan, Matsu	l	-	-	TAIF	Yi-Shan Chao
P. fauriei	A1A6D7	W5T1*	cf	3X	-	Chao 2903	Taiwan, Yilan	l	-	-	TAIF	Yi-Shan Chao
P. fauriei	A1A6D7	W5T1*	cf	3X	-	Lu s.n.20151025-2	Taiwan, Yilan	l	-	-	TAIF	Yi-Shan Chao
P. fauriei	A1A6D7	-	cf	3X	-	Chao 2677	Taiwan, Pingtung	l	-	-	TAIF	Yi-Shan Chao
P. fauriei	A1A6D7	W5T1*	cf	3X	apo	Chao 2802	Taiwan, Matsu	l	-	-	TAIF	Yi-Shan Chao
P. fauriei	A11D32*	W5T1*	cf	3X	-	Chao 2807	Taiwan, Matsu	l	-	-	TAIF	Yi-Shan Chao
P. fauriei	A11D32*	W5T1*	cf	3X	apo	Chao 2805	Taiwan, Matsu	l	-	-	TAIF	Yi-Shan Chao
P. fauriei	A1A13D7	W5T1*	-	-	-	Chao 2791	Taiwan, New Taipei	l	-	-	TAIF	Yi-Shan Chao
P. fauriei	A1A13D7	W5T1*	cf	-	apo	Chao 2790	Taiwan, New Taipei	l	-	-	TAIF	Yi-Shan Chao
P. fauriei	-	-	cf	-	-	Chao 2083	Taiwan, Keelung	l	MF416321	MF416328	TAIF	Yi-Shan Chao
P. fauriei	A3A5D7	-	-	3X	-	Chao 1994	Japan, Okinawa	l	-	-	TAIF	Yi-Shan Chao
P. fauriei	A3A5D7	-	-	3X	-	Chao 2069	Japan, Kagoshima	l	-	-	TAIF	Yi-Shan Chao
P. fauriei	A3A5D7	W5T1T4	-	3X	-	Chao 2053	Japan, Kagoshima	l	-	-	TAIF	Yi-Shan Chao
P. fauriei	A3A5D7	-	cf	-	-	Chao 2050	Japan, Kagoshima	l	-	-	TAIF	Yi-Shan Chao
P. fauriei	A3A5D7	-	cf	-	-	Ebihara et al. 3254	Japan, Miyazaki	l	-	-	TAIF	Yi-Shan Chao
P. fauriei	A3A5D7	-	cf	3X	-	Chao 1992	Japan, Okinawa	l	-	-	TAIF	Yi-Shan Chao
P. fauriei	A3A5D7	-	cf	3X	-	Chao 1993	Japan, Okinawa	l	-	-	TAIF	Yi-Shan Chao
P. fauriei	A3A5D7	-	cf	3X	-	Ebihara3167	Japan, Okinawa	l	-	-	TAIF	Yi-Shan Chao
P. fauriei	A3A5D7	-	cf	3X	-	Ebihara3168	Japan, Okinawa	l	-	-	TAIF	Yi-Shan Chao
P. fauriei	A3A5D7	-	cf	3X	-	Kuo s.n.121101-1 plot 1	Japan, Okinawa	l	-	-	TAIF	Yi-Shan Chao
P. fauriei	A3A5D7	-	cf	3X	-	Kuo3418	Japan, Kagoshima	l	-	-	TAIF	Yi-Shan Chao
P. fauriei	A3A5D7	-	cf	3X	-	Kuo3419	Japan, Kagoshima	l	-	-	TAIF	Yi-Shan Chao
P. fauriei	A3A5D7	W5T1	cf	3X	-	Chao 2068	Japan, Kagoshima	l	-	-	TAIF	Yi-Shan Chao
P. fauriei	A3A5D7	W5T1T4	cf	-	-	Chao 2157	Taiwan, Hsinchu	l	-	-	TAIF	Yi-Shan Chao
P. fauriei	A3A5D7	W5T1T4	cf	3X	-	Chao 1997	Japan, Okinawa	l	-	-	TAIF	Yi-Shan Chao
P. fauriei	A3A5D7	W5T1T4	cf	3X	-	Kuo3399	Japan, Okinawa	l	-	-	TAIF	Yi-Shan Chao
P. fauriei	A3A5D7	W5T1T4	cf	3X?	-	Ebihara3169	Japan, Okinawa	l	-	-	TAIF	Yi-Shan Chao
P. fauriei	A3A5D7	-	-	3X	apo	Chao 2051	Japan, Kagoshima	l	-	-	TAIF	Yi-Shan Chao
P. flava	-	-	-	-	-	M. Kurutok 23	Sabah	l	KF289731	KF289601	KEP59963	Yi-Shan Chao
P. formosana	-	-	-	-	-	Chao 951	Taiwan	l	KF289630	KF289491	TAIF435614	Yi-Shan Chao
P. giasii	-	-	-	-	-	CRFJ 30176	Bangladesh	-	KF289660	KF289530	TAIF358100	Christopher R. Fraser-Jenkins
P. himalayensis	-	-	-	-	-	CRFJ FN361	India	-	KF289662	KF289532	TAIF358051	Christopher R. Fraser-Jenkins
P. hirtula	-	-	-	-	-	CRFJ FN180	India	-	KF289687	KF289557	TAIF319786	Christopher R. Fraser-Jenkins
P. kathmanduensis	-	-	-	-	-	CRFJ FN35	Nepal	-	KF289663	KF289533	TAIF309749	Christopher R. Fraser-Jenkins
P. kawabatae	C3D1	V12W75	cl	2X	apo	Chao 2022	Japan, Kagoshima	l	MZ291648	MZ340400	TAIF	Yi-Shan Chao
P. kawabatae	C3D1	-	-	2X	-	Chao 1845	Japan, Wakayama	l	-	-	TAIF	Yi-Shan Chao
P. kawabatae	C3D1	-	-	2X	-	Chao 1868	Japan, Wakayama	l	-	-	TAIF	Yi-Shan Chao
P. kawabatae	C3D1	-	-	2X	-	Chao 1880	Japan, Mie	l	-	-	TAIF	Yi-Shan Chao
P. kawabatae	C3D1	-	-	2X	-	Chao 1891	Japan, Mie	l	-	-	TAIF	Yi-Shan Chao
P. kawabatae	C3D1	-	-	2X	-	Chao 1895	Japan, Mie	l	-	-	TAIF	Yi-Shan Chao
P. kawabatae	C3D1	-	-	2X	-	Chao 1896	Japan, Mie	l	-	-	TAIF	Yi-Shan Chao
P. kawabatae	C3D1	-	-	2X	-	Chao 1897	Japan, Mie	l	-	-	TAIF	Yi-Shan Chao
P. kawabatae	C3D1	V12W75	-	2X	-	Chao 1929	Japan, Miyazaki	l	-	-	TAIF	Yi-Shan Chao
P. kawabatae	C3D1	-	cl	2X	-	Chao 2023	Japan, Kagoshima	l	-	-	TAIF	Yi-Shan Chao
P. kawabatae	C3D1	-	cl	2X	-	Chao 2030	Japan, Kagoshima	l	-	-	TAIF	Yi-Shan Chao
P. kawabatae	C3D1	V12W75	cl	-	-	Chao 1848	Japan, Wakayama	l	-	-	TAIF	Yi-Shan Chao
P. kawabatae	C3D1	V12W75	cl	2X	-	Chao 2025	Japan, Kagoshima	l	-	-	TAIF	Yi-Shan Chao
P. kawabatae	C3D1	-	-	2X	apo, Nakato & Ebihara 2016 (Bull. Nat. Mus. Nat. Sci. B 42: 25-40)	Ebihara et al. 3239	Japan, Miyazaki	l	-	-	TAIF	Yi-Shan Chao
P. kawabatae	-	-	ce	-	-	Chao 1637	Vietnam	l	KF289655	KF289525	TAIF411544	Yi-Shan Chao
P. kawabatae	C3D7E2	V41V86W23	ca	-	apo	Knapp 4145	Taiwan, New Taipei	l	-	-	TAIF	Yi-Shan Chao
P. kawabatae	C3E2	V41V86	ce	-	apo	Lu 22877	Taiwan, Keelung	l	-	-	TAIF369908	Yi-Shan Chao
P. kawabatae	B4H3	X82Y11	cs	2X	apo	Lu 28430B	Taiwan, Hsinchu	l	-	-	TAIF	Yi-Shan Chao
P. kawabatae	B4D5H1	W23X82Y11	-	3X	-	Lu 28430A	Taiwan, Hsinchu	l	-	-	TAIF	Yi-Shan Chao
P. kawabatae	B4D5H1	W23X82Y11	cs	-	-	Lu s.n.	Taiwan, Hsinchu	l	-	-	TAIF	Yi-Shan Chao
P. kawabatae	B4D5H1	W23X82Y11	cs	3X	apo	Lu 28259	Taiwan, Hsinchu	l	-	-	TAIF	Yi-Shan Chao
P. kawabatae	B4D2H4	W52X82Y11	-	-	-	Chao 2172	China, Guizhou	l	-	-	TAIF	Yi-Shan Chao
P. kawabatae	B4D2H4	W52X82Y11	cs	-	-	Chao 2166	China, Guizhou	l	-	-	TAIF	Yi-Shan Chao
P. kawabatae	B4D2H4	W52X82Y11	cs	-	apo	Chao 2170	China, Guizhou	l	-	-	TAIF	Yi-Shan Chao
P. keysseri	-	-	-	-	-	Chao 1403	Philippines	-	KF289640	KF289510	TAIF	Yi-Shan Chao
P. khasiana	-	-	-	-	-	CRFJ FN129	India	-	KF289688	KF289558	TAIF418976	Christopher R. Fraser-Jenkins
P. kidoi	-	-	-	-	-	Dai 1917	Taiwan	l	HM582613	KF289500	TAIF438373	Yi-Shan Chao
P. kiuschiuensis	C3H1	V12Y11	ck	2X	apo	Chao 1852	Japan, Wakayama	l	KF289739	KF289609	TAIF	Yi-Shan Chao
P. kiuschiuensis	C3H1	-	-	2X	-	Chao 1847	Japan, Wakayama	l	-	-	TAIF	Yi-Shan Chao
P. kiuschiuensis	C3H1	-	-	2X	-	Chao 1869	Japan, Wakayama	l	-	-	TAIF	Yi-Shan Chao
P. kiuschiuensis	C3H1	-	-	2X	-	Chao 1871	Japan, Wakayama	l	-	-	TAIF	Yi-Shan Chao
P. kiuschiuensis	C3H1	V12Y11	ck	2X	-	Chao 1853	Japan, Wakayama	l	-	-	TAIF	Yi-Shan Chao
P. kiuschiuensis	C3H1	V12Y11	ck	2X	-	Wade2440	China, Guangxi	l	-	-	TAIF	Yi-Shan Chao
P. kiuschiuensis	C3D4H1	V12W78Y11	cy	3X	apo, Nakato & Ebihara 2016 (Bull. Nat. Mus. Nat. Sci. B 42: 25-40)	Ebihara et al. 3246	Japan, Miyazaki	l	MZ291669	MZ340421	TAIF	Yi-Shan Chao
P. kiuschiuensis	C3D4H1	V12W78Y11	cy	-	-	Ebihara et al. 3244	Japan, Miyazaki	l	-	-	TAIF	Yi-Shan Chao
P. kiuschiuensis	C3D4H1	W78V12Y11	cy	3X	apo	Lu 24743	China, Hunan	l	-	-	TAIF	Yi-Shan Chao
P. kiuschiuensis	C3D4H1	-	-	3X	apo, Nakato & Ebihara 2016 (Bull. Nat. Mus. Nat. Sci. B 42: 25-40)	Ebihara et al. 3238	Japan, Miyazaki	l	-	-	TAIF	Yi-Shan Chao
P. kiuschiuensis	C3D4H1	-	cy	3X	apo, Nakato & Ebihara 2016 (Bull. Nat. Mus. Nat. Sci. B 42: 25-40)	Ebihara et al. 3240	Japan, Miyazaki	l	-	-	TAIF	Yi-Shan Chao
P. kiuschiuensis	C3D4H1	V12W78Y11	cy	3X	apo, Nakato & Ebihara 2016 (Bull. Nat. Mus. Nat. Sci. B 42: 25-40)	Ebihara et al. 3237	Japan, Miyazaki	l	-	-	TAIF	Yi-Shan Chao
P. kiuschiuensis	D4D7H1	V12Y11W13	ck	-	apo	Chao 2182	China, Guizhou	h	-	-	TAIF	Yi-Shan Chao
P. kiuschiuensis var. centro-chinensis	-	-	ch	-	-	Kuo2932	China, Yunna	h	-	-	TAIF	Yi-Shan Chao
P. latipinna	D7D7	W5W5	ca	2X	apo	Chao 2092	Taiwan, Hsinchu	l	MF416322	MF416326	TAIF513634	Yi-Shan Chao
P. latipinna	D7D7	-	-	-	-	Yang 191004004	Taiwan, Hsinchu	l	-	-	TAIF	Yi-Shan Chao
P. latipinna	D7D7	W2W2	-	-	-	Yang 190723004	Taiwan, Hsinchu	l	-	-	TAIF	Yi-Shan Chao
P. latipinna	D7D7	W2W2	-	-	-	Yang 191004001	Taiwan, Hsinchu	l	-	-	TAIF	Yi-Shan Chao
P. latipinna	D7D7	W2W2	-	-	-	Yang 191004002	Taiwan, Hsinchu	l	-	-	TAIF	Yi-Shan Chao
P. latipinna	D7D7	W2W2	-	-	-	Yang 191004003	Taiwan, Hsinchu	l	-	-	TAIF	Yi-Shan Chao
P. latipinna	D7D7	W5W5	-	-	-	Yang 190723005	Taiwan, Hsinchu	l	-	-	TAIF	Yi-Shan Chao
P. latipinna	D7D7	W5W5	-	-	-	Yang 191004005	Taiwan, Hsinchu	l	-	-	TAIF	Yi-Shan Chao
P. latipinna	D7D7	-	ca	2X	-	Lu 25108A	Taiwan, Hsinchu	l	-	-	TAIF	Yi-Shan Chao
P. latipinna	D7D7	-	ca	2X	-	Lu 25108B	Taiwan, Hsinchu	l	-	-	TAIF	Yi-Shan Chao
P. latipinna	D7D7	W5W5	ca	-	-	Wu 855	China, Hainan	l	-	-	TAIF	Yi-Shan Chao
P. latipinna	D7D7	W5W5	ca	2X	-	Lu 24585	Taiwan, Hsinchu	l	-	-	TAIF512082	Yi-Shan Chao
P. latipinna	D7D7	W2W2	-	-	apo	Zhang001673	Taiwan, Nantou	l	-	-	TAIF	Yi-Shan Chao
P. laurisilvicola	A3A5D7	W30T1T4	cf	3X	apo	Chao 2555	Taiwan, Taitung	l	MZ291659	MZ340411	TAIF	Yi-Shan Chao
P. laurisilvicola	A3A5D7	W5T1T4	-	3X	-	Chao 2530	Taiwan, Yilan	l	-	-	TAIF	Yi-Shan Chao
P. laurisilvicola	A4A6D7	W30T1T4	-	-	-	Chao 2897	Taiwan, Yilan	l	-	-	TAIF	Yi-Shan Chao
P. laurisilvicola	A4A6D7	W30T1T4	-	3X	-	Chao 2895	Taiwan, Yilan	l	-	-	TAIF	Yi-Shan Chao
P. laurisilvicola	A4A6D7	W30T1T4	-	3X	-	Chao 2896	Taiwan, Yilan	l	-	-	TAIF	Yi-Shan Chao
P. laurisilvicola	A4A6D7	W30T1T4	-	3X	-	Chao 2900	Taiwan, Yilan	l	-	-	TAIF	Yi-Shan Chao
P. laurisilvicola	A4A6D7	W5T1T4	-	3X	-	Chao 2609	Taiwan, New Taipei	l	-	-	TAIF	Yi-Shan Chao
P. laurisilvicola	A4A6D7	W5T1T4	-	3X	-	Chao 2611	Taiwan, New Taipei	l	-	-	TAIF	Yi-Shan Chao
P. laurisilvicola	A4A6D7	W5T1T4	-	3X	-	Lu 28429A	Taiwan, Hsinchu	l	-	-	TAIF	Yi-Shan Chao
P. laurisilvicola	A4A6D7	-	cf	3X	-	Lu 28429C	Taiwan, Hsinchu	l	-	-	TAIF	Yi-Shan Chao
P. laurisilvicola	A4A6D7	W5T1T4	cf	-	-	Chao 2276	Taiwan, New Taipei	l	-	-	TAIF	Yi-Shan Chao
P. laurisilvicola	A4A6D7	W5T1T4	cf	3X	-	Chao 2607	Taiwan, New Taipei	l	-	-	TAIF	Yi-Shan Chao
P. laurisilvicola	A4A6D7	W5T1T4	cf	3X	-	Chao 2608	Taiwan, New Taipei	l	-	-	TAIF	Yi-Shan Chao
P. laurisilvicola	A4A6D7	W30T1T4	cf	3X	apo	Chao 2891	Taiwan, New Taipei	l	-	-	TAIF	Yi-Shan Chao
P. laurisilvicola	A4A6D7	W5T1T4	cf	3X	apo	Chao 2528	Taiwan, Yilan	l	-	-	TAIF	Yi-Shan Chao
P. linearis	-	-	-	-	-	E. Grangaud s.n.	Reunion	-	MZ357983	MZ357986	TAIF358255	Yi-Shan Chao
P. longipes	-	-	-	-	-	Chang 20100115-002	Taiwan	l	KF289728	KF289598	TAIF	Yi-Shan Chao
P. longipinna	-	-	-	-	-	Lu 11383	Taiwan	l	HM582603	KF289495	TAIF440790	Yi-Shan Chao
P. longipinnula	-	-	-	-	-	Wade 1981	Indonesia	l	KF289679	KF289549	TAIF38168	Yi-Shan Chao
P. minor	A1A1	T1T1	cf	2X	sex	Wade 2078	Taiwan, Keelung	l	MF416320	MF416327	TAIF	Yi-Shan Chao
P. minor	A1A1	-	-	-	-	Wade s.n.20130414-2	Taiwan, Keelung	l	-	-	TAIF	Yi-Shan Chao
P. minor	A1A1	T1T1	-	-	-	Yang 191005001	Taiwan, Keelung	l	-	-	TAIF	Yi-Shan Chao
P. minor	A1A1	T1T1	-	-	-	Yang 191005002	Taiwan, Keelung	l	-	-	TAIF	Yi-Shan Chao
P. minor	A1A1	T1T1	-	-	-	Yang 191005003	Taiwan, Keelung	l	-	-	TAIF	Yi-Shan Chao
P. minor	A1A1	T1T1	-	-	-	Yang 191005004	Taiwan, Keelung	l	-	-	TAIF	Yi-Shan Chao
P. minor	A1A1	T1T1	-	-	-	Yang 191006002	Taiwan, Keelung	l	-	-	TAIF	Yi-Shan Chao
P. minor	A1A1	-	-	2X	sex	Chao 2079	Taiwan, Keelung	l	-	-	TAIF	Yi-Shan Chao
P. minor	A1A1	-	-	2X	sex	Chao 2494	Taiwan, Pingtung	l	-	-	TAIF	Yi-Shan Chao
P. minor	A1A1	-	-	2X	sex	Chao 2495	Taiwan, Pingtung	l	-	-	TAIF	Yi-Shan Chao
P. minor	A1A1	-	-	2X	sex	Chao 2496	Taiwan, Pingtung	l	-	-	TAIF	Yi-Shan Chao
P. minor	A1A1	-	-	2X	sex	Chao 2499	Taiwan, Pingtung	l	-	-	TAIF	Yi-Shan Chao
P. minor	A1A1	-	-	2X	sex	Chao 2501	Taiwan, Pingtung	l	-	-	TAIF	Yi-Shan Chao
P. minor	A1A1	-	-	2X	sex	Chao 2502	Taiwan, Pingtung	l	-	-	TAIF	Yi-Shan Chao
P. minor	A1A1	-	-	2X	sex	Chao 2646	Taiwan, Taitung	l	-	-	TAIF	Yi-Shan Chao
P. minor	-	T1T1	-	2X	sex	J.H. Kuo s.n.	Taiwan, Taitung	l	-	-	TAIF	Yi-Shan Chao
P. minor	A1A1	-	cf	2X	sex	Chao 2644	Taiwan, Taitung	l	-	-	TAIF	Yi-Shan Chao
P. minor	A1A1	-	cf'	2X	sex	Chao 2498	Taiwan, Pingtung	l	-	-	TAIF	Yi-Shan Chao
P. minor	A1A1	-	cf'	2X	sex	Chao 2503	Taiwan, Pingtung	l	-	-	TAIF	Yi-Shan Chao
P. minor	A1A1	-	cf'	2X	sex	Chao 2504	Taiwan, Pingtung	l	-	-	TAIF	Yi-Shan Chao
P. minor	A1A1	-	cf'	2X	sex	Chao 2652	Taiwan, Hualien	l	-	-	TAIF	Yi-Shan Chao
P. minor	A1A1	-	cf'	2X	sex	Chao 2713	Taiwan, Pingtung	l	-	-	TAIF	Yi-Shan Chao
P. minor	-	T1T1	cf'	2X	sex	Chao 2497	Taiwan, Pingtung	l	-	-	TAIF	Yi-Shan Chao
P. minor	A1A1	T1T1	cf'	2X	sex	Chao 2493	Taiwan, Pingtung	l	-	-	TAIF	Yi-Shan Chao
P. minor	A1A1	T1T1	cf'	2X	sex	Chao 2714	Taiwan, Pingtung	l	-	-	TAIF	Yi-Shan Chao
P. minor	A1A13	T1T1	-	-	-	Hsu 8411	Taiwan, New Taipei	l	-	-	TAIF	Yi-Shan Chao
P. minor	A1A13	-	-	2X	sex	Chao 2649	Taiwan, Hualien	l	-	-	TAIF	Yi-Shan Chao
P. minor	A1A13	-	-	2X	sex	Chao 2650	Taiwan, Hualien	l	-	-	TAIF	Yi-Shan Chao
P. minor	A1A13	T1T1	-	2X	sex	Chao 2654	Taiwan, Hualien	l	-	-	TAIF	Yi-Shan Chao
P. minor	A1A13	-	cf	2X	sex	Chao 2792	Taiwan, New Taipei	l	-	-	TAIF	Yi-Shan Chao
P. minor	A1A13	T1T1	cf	2X	sex	Chao 2647	Taiwan, Taitung	l	-	-	TAIF	Yi-Shan Chao
P. minor	A1A13	T1T1	cf'	2X	sex	Chao 2715	Taiwan, Pingtung	l	-	-	TAIF	Yi-Shan Chao
P. minor	A1A13	T1T1	cf'	2X	sex	Yeh s.n.	Taiwan, Taitung	l	-	-	TAIF	Yi-Shan Chao
P. minor	A1A6	-	-	2X	sex	Chao 2651	Taiwan, Hualien	l	-	-	TAIF	Yi-Shan Chao
P. minor	A1A6	T1T1	cf	2X	sex	Chao 2642	Taiwan, Taitung	l	-	-	TAIF	Yi-Shan Chao
P. minor	A1A6	T1T1	cf	2X	sex	Chao 2643	Taiwan, Taitung	l	-	-	TAIF	Yi-Shan Chao
P. minor	A1A6	T27T27	cf'	2X	sex	Chao 2507	Taiwan, Pingtung	l	-	-	TAIF	Yi-Shan Chao
P. minor	A1A6	T31T31	cf'	2X	sex	Chao 2500	Taiwan, Pingtung	l	MZ291656	MZ340408	TAIF	Yi-Shan Chao
P. minor	A1A6	T1T1	-	2X	sex	Chao 2644	Taiwan, Taitung	l	-	-	TAIF	Yi-Shan Chao
P. minor	A1A6	T1T1	-	2X	sex	Yeh s.n.	Taiwan, Taitung	l	-	-	TAIF	Yi-Shan Chao
P. minor	A5A13	-	-	2X	sex	J.H. Kuo s.n.	Taiwan, Taitung	l	-	-	TAIF	Yi-Shan Chao
P. minor	A5A13	T1T1	-	2X	sex	J.H. Kuo s.n.	Taiwan, Taitung	l	-	-	TAIF	Yi-Shan Chao
P. minor	A6A6	T27T27	cf'	2X	sex	Chao 2653	Taiwan, Hualien	l	MZ291657	MZ340409	TAIF	Yi-Shan Chao
P. minor	A6A6	T1T1	cf	2X	sex	Hsu 8425	Taiwan, Taitung	l	-	-	TAIF	Yi-Shan Chao
P. mucronulata	-	-	-	-	-	Chao 1410	Philippines	-	KF289641	KF289511	TAIF439889	Yi-Shan Chao
P. natiensis	C3D4D7	V12W28W23	cy	3X	apo	Chao 2017	Japan, Kagoshima	l	MZ291647	MZ340399	TAIF	Yi-Shan Chao
P. natiensis	C3D4D7	-	cy	3X	-	Chao 2018	Japan, Kagoshima	l	-	-	TAIF	Yi-Shan Chao
P. natiensis	C3D4D7	-	cy	3X	-	Chao 2019	Japan, Kagoshima	l	-	-	TAIF	Yi-Shan Chao
P. natiensis	C3D4D7	-	cy	3X	-	Chao 2020	Japan, Kagoshima	l	-	-	TAIF	Yi-Shan Chao
P. natiensis	C3D4D7	-	cy	3X	-	Chao 2021	Japan, Kagoshima	l	-	-	TAIF	Yi-Shan Chao
P. natiensis	C3D4D7	-	cy	3X	-	Chao 2024	Japan, Kagoshima	l	-	-	TAIF	Yi-Shan Chao
P. natiensis	C3D4D7	V12W28W23	cy	3X	-	Chao 2031	Japan, Kagoshima	l	-	-	TAIF	Yi-Shan Chao
P. natiensis	C3D4D7	V12W28W23	cy	-	-	Lu 25410	China, Guangxi	l	-	-	TAIF	Yi-Shan Chao
P. natiensis	C3D7	V12W23	cn	2X	apo	Chao 1842	Japan, Wakayama	l	MZ291644	MZ340396	TAIF	Yi-Shan Chao
P. natiensis	C3D7	-	-	2X	-	Chao 1825	Japan, Wakayama	l	-	-	TAIF	Yi-Shan Chao
P. natiensis	C3D7	-	-	2X	-	Chao 1831	Japan, Wakayama	l	-	-	TAIF	Yi-Shan Chao
P. natiensis	C3D7	-	-	2X	-	Chao 1832	Japan, Wakayama	l	-	-	TAIF	Yi-Shan Chao
P. natiensis	C3D7	-	-	2X	-	Chao 1838	Japan, Wakayama	l	-	-	TAIF	Yi-Shan Chao
P. natiensis	C3D7	-	-	2X	-	Chao 1905	Japan, Mie	l	-	-	TAIF	Yi-Shan Chao
P. natiensis	C3D7	-	-	2X	-	Chao 2042	Japan, Kagoshima	l	-	-	TAIF	Yi-Shan Chao
P. natiensis	C3D7	-	-	-	-	Chao 1824	Japan, Wakayama	l	-	-	TAIF	Yi-Shan Chao
P. natiensis	C3D7	-	cn	-	-	Chao 1910	Japan, Mie	l	-	-	TAIF	Yi-Shan Chao
P. natiensis	C3D7	V12W23	cn	2X	-	Chao 1906	Japan, Mie	l	-	-	TAIF	Yi-Shan Chao
P. natiensis	C3D7	V12W23	cn	2X	-	Chao 2043	Japan, Kagoshima	l	-	-	TAIF	Yi-Shan Chao
P. natiensis	C3D7	V12W23	cn	-	-	Chao 1908	Japan, Mie	l	-	-	TAIF	Yi-Shan Chao
P. natiensis	C3D7	V12W23	cn	-	-	Chao 1909	Japan, Mie	l	-	-	TAIF	Yi-Shan Chao
P. natiensis	C3D7	V12W23	-	2X	-	Chao 1823	Japan, Kagoshima	l	-	-	TAIF	Yi-Shan Chao
P. oshimensis	A4A4	T1T1	cf	2X	sex	Kuo3694	Japan, Kagoshima	l	MZ291665	MZ340417	TAIF	Yi-Shan Chao
P. oshimensis	A4A4	T1T1	cf	2X	sex	Kuo3695	Japan, Kagoshima	l	-	-	TAIF	Yi-Shan Chao
P. oshimensis	A4A4	T1T1	cf	2X	sex	Kuo3696	Japan, Kagoshima	l	-	-	TAIF	Yi-Shan Chao
P. oshimensis	A4D1	T1W75	cf	2X	apo	Chao 1881	Japan, Mie	l	KF289741	KF289611	TAIF	Yi-Shan Chao
P. oshimensis	A4D1	-	-	2X	-	Chao 1882	Japan, Mie	l	-	-	TAIF	Yi-Shan Chao
P. oshimensis	A4D1	-	-	2X	-	Chao 1883	Japan, Mie	l	-	-	TAIF	Yi-Shan Chao
P. oshimensis	A4D1	-	-	2X	-	Chao 1884	Japan, Mie	l	-	-	TAIF	Yi-Shan Chao
P. oshimensis	A4D1	-	-	2X	-	Chao 1885	Japan, Mie	l	-	-	TAIF	Yi-Shan Chao
P. oshimensis	A4D1	-	-	2X	-	Chao 1890	Japan, Mie	l	-	-	TAIF	Yi-Shan Chao
P. oshimensis	A4D1	-	-	2X	-	Chao 1892	Japan, Mie	l	-	-	TAIF	Yi-Shan Chao
P. oshimensis	A4D1	T1W75	cf	2X	-	Chao 1879	Japan, Mie	l	-	-	TAIF	Yi-Shan Chao
P. oshimensis	A4D1	T1W75	cf	2X	-	Ebihara et al.3233	Japan, Miyazaki	l	-	-	TAIF	Yi-Shan Chao
P. oshimensis var. paraemeiensis	-	-	cs	-	apo	Zhang et al.20100430109		l	MZ291663	MZ340415	TAIF353342	Yi-Shan Chao
P. otaria	-	-	-	-	-	CRFJ FN26	India	-	KF289666	KF289536	TAIF357943	Christopher R. Fraser-Jenkins
P. pacifica	-	-	-	-	-	P.I. Forster 27643	Australia	-	KF289647	KF289517	MEL2172210	Yi-Shan Chao
P. perrottetii	D4F1	-	-	-	-	Huang 20061128-A	India	l	-	-	TAIF	Yi-Shan Chao
P. perrottetii	F1F1	Y73Y73	-	-	apo	CRFJ FN 402	Nepal, Lalitpur	l	-	-	TAIF	Yi-Shan Chao
P. perrottetii	F1F2	-	-	-	apo	CRFJ 34934 (FN212)	India	l	MZ291664	MZ340416	TAIF	Yi-Shan Chao
P. praetermissa	-	-	cc	-	-	CRFJ FN64	India, Kerala	l	KF289692	KF289562	TAIF	Yi-Shan Chao
P. pseudowulaiensis	D1D5	W5W52	cw	-	apo	Hsu 8437	Taiwan, New Taipei	l	MZ291670	MZ340422	TAIF	Yi-Shan Chao
P. pseudowulaiensis	D1D5	W5W52	cw	2X	-	Chao 1743	Taiwan, New Taipei	l	-	-	TAIF	Yi-Shan Chao
P. pseudowulaiensis	D1D5	W5W52	cw	-	-	Wade 2499	China, Guangxi	l	-	-	TAIF	Yi-Shan Chao
P. pseudowulaiensis	D1D5	W5W52	-	-	-	P.F.Lu 35001	Taiwan, New Taipei	l	-	-	TAIF	Yi-Shan Chao
P. pseudowulaiensis	D2D5	W52W23	cw	-	-	Wade 2408	China, Guangxi	l	-	-	TAIF	Yi-Shan Chao
P. pseudowulaiensis	D2D5	W52W23	cw	2X	apo	Ko33986	Vietnam	l	-	-	TAIF	Yi-Shan Chao
P. pseudowulaiensis	D4D5	-	-	2X	-	Lu 25215	China, Fujian	l	-	-	TAIF	Yi-Shan Chao
P. pseudowulaiensis	D4D5	W28W23	cy	2X	-	Chao 2552	Taiwan, Taitung	l	-	-	TAIF	Yi-Shan Chao
P. pseudowulaiensis	D4D5	W28W23	cy	-	-	Huang 465	China, Guangxi	l	-	-	TAIF	Yi-Shan Chao
P. pseudowulaiensis	D4D5	W5W28	cy	2X	apo	Wade2315	China, Guangxi	l	-	-	TAIF	Yi-Shan Chao
P. roseililacina	-	-	-	-	-	CRFJ FN31911	Nepal	-	KF289669	KF289539	TAIF358357	Christopher R. Fraser-Jenkins
P. satsumana	B1C3	V12X82	cs	2X	apo	Chao 1925	Japan, Kagoshima	l	MZ291645	MZ340397	TAIF	Yi-Shan Chao
P. satsumana	B1C3	-	cs	2X	-	Chao 2029	Japan, Kagoshima	l	-	-	TAIF	Yi-Shan Chao
P. satsumana	B1C3	V12X82	cs	2X	-	Chao 2015	Japan, Kagoshima	l	-	-	TAIF	Yi-Shan Chao
P. satsumana	B1C3	V12X82	cs	2X	-	Chao 2027	Japan, Kagoshima	l	-	-	TAIF	Yi-Shan Chao
P. scabristipes	-	-	-	-	-	Lu s.n.	Taiwan	h	KF289699	KF289569	TAIF	Yi-Shan Chao
P. setulosocostulata	-	-	ch	-	-	Chao 1146	Taiwan	h	KF289634	KF289501	TAIF432543	Yi-Shan Chao
P. setulosocostulata	-	Y11W89	-	-	-	Chao 1953	Taiwan, Nantou	h	-	-	TAIF	Yi-Shan Chao
P. setulosocostulata	D4H4H10	W52Y11W89	ch	3X	-	Chao 2527	Taiwan, Yilan	l	-	-	TAIF	Yi-Shan Chao
P. setulosocostulata	D4H4H10	W52Y11W89	ch	3X	apo	Chao 2526	Taiwan, Yilan	l	MZ291658	MZ340410	TAIF	Yi-Shan Chao
P. setulosocostulata	B2H3H5	X82Y11	ch	-	apo	Chao 1363	China, Yunnan	h	-	-	TAIF	Yi-Shan Chao
P. subindivisa	-	-	-	-	-	CRFJ FN266	Bhutan	-	KF289700	KF289570	TAIF358584	Christopher R. Fraser-Jenkins
P. venusta	-	-	-	-	-	Chao 870	Taiwan	l	HM582650	KF289486	TAIF494464	Yi-Shan Chao
P. wallichiana	-	-	-	-	-	Chao 951	Taiwan	l	KF289630	KF289491	TAIF494498	Yi-Shan Chao
P. wulaiensis	D2D4	W52W75	cd	2X	-	Lu 26667-1	Taiwan, Hsinchu	l	MF537503	MF537504	TAIF	Yi-Shan Chao
P. wulaiensis	D4D4	W78W78	cy	2X	apo	Ebihara et al. 3234	Japan, Miyazaki	l	MZ291668	MZ340420	TAIF	Yi-Shan Chao
P. wulaiensis	D2D4	W52W75	cd	2X	-	Lu 28428	Taiwan, Hsinchu	l	-	-	TAIF	Yi-Shan Chao
P. wulaiensis	D2D4	W52W75	cd	2X	apo	Hsu 9088	Taiwan, New Taipei	l	-	-	TAIF	Yi-Shan Chao

## Sheet: YW修改20211130
Supplementary Table 1. Samples used for the molecular phylogenetic analyses of the Pteris fauriei group. Scientific names, nDNA genotype of the Knox3 gene, cpDNA haplotypes, ploidy levels, reproductive modes, collection numbers, localities, elevation, GenBank accession numbers (rbcL and matK), and herbaria are provided. All of the samples are deposited in TAIF. For each cpDNA haplotype (correspon…																新增knox、IBR accession #；標本館號
Scientific name (Morphology-based)	Knox3 genotype	IBR3 genotype	cpDNA haplotype	Ploids	Reproductive mode	Collection number	Locality	Elevation (elevation ≤1000, l; >1000, h)	Knox3	IBR3	rbcL	matK	Herbarium	Determination		備註
P. aff. confusa	-	-	-	-	-	CRFJ FN215	Nepal	l	-	-	KF289736	KF289606	TAIF	Yi-Shan Chao
P. argyraea	-	-	-	-	-	CRFJ FN145	India	l	-	-	KF289684	KF289554	TAIF357786	Christopher R. Fraser-Jenkins
P. arisanensis	-	S14Y21	-	-	-	Chao 2136	Taiwan, Nantou	h	-	OL657364, OL657365	-	-	TAIF538594	Yi-Shan Chao
P. arisanensis	A5D4G1	S19T20*	cf'	3X	apo	Chao 2296	Taiwan, Pingtung	l	OL657819, OL657820, OL657821	OL657366, OL657367	MZ291652	MZ340404	TAIF538610	Yi-Shan Chao
P. arisanensis	A5D4G1	S19T20*	-	3X	-	Lu 29269	Taiwan, Pingtung	l	OL657822, OL657823, OL657824	OL657368, OL657369	-	-	TAIF	Yi-Shan Chao
P. arisanensis	A5D4G1	S19T20*	cf'	3X	-	Lu 29269	Taiwan, Pingtung	l	OL657825, OL657826, OL657827	OL657370, OL657371	-	-	TAIF	Yi-Shan Chao
P. arisanensis	F4F5	Y21V22	-	-	-	Yang 190724001	Taiwan, Chiayi	h	OL657828, OL657829	OL657372, OL657373	-	-	TAIF	Yi-Shan Chao
P. arisanensis	F4F5	Y21V22	-	2X	-	Chao 2479	Taiwan, Kaohsiung	l	OL657830, OL657831	OL657374, OL657375	-	-	TAIF538689	Yi-Shan Chao
P. arisanensis	F4F5	Y21V22	-	2X	-	Chao 2480	Taiwan, Kaohsiung	l	OL657832, OL657833	OL657376, OL657377	-	-	TAIF538707	Yi-Shan Chao
P. arisanensis	F4F5	Y21V22	-	2X	-	Chao 2481	Taiwan, Kaohsiung	l	OL657834, OL657835	OL657378, OL657379	-	-	TAIF538705	Yi-Shan Chao
P. arisanensis	F4F5	Y21V22	-	2X	-	Chao 2488	Taiwan, Kaohsiung	l	OL657836, OL657837	OL657380, OL657381	-	-	TAIF538782	Yi-Shan Chao
P. arisanensis	F4F5	Y21V22	cx	2X	apo	Chao 2482	Taiwan, Kaohsiung	l	OL657838, OL657839	OL657382, OL657383	MZ291654	MZ340406	TAIF538765	Yi-Shan Chao
P. arisanensis	F4F5	Y21V22	cxx	-	apo	Yang 190724002	Taiwan, Chiayi	h	OL657840, OL657841	OL657384, OL657385	-	-	TAIF	Yi-Shan Chao
P. arisanensis	F7F7F7	Y21Y87*	cxx	3X	apo	Chao 2135	Taiwan, Nantou	h	OL657842	OL657386, OL657387	MZ291651	MZ340403	TAIF538593	Yi-Shan Chao
P. arisanensis	F7F7	-	-	2X	-	Chao 2487	Taiwan, Kaohsiung	l	OL657843	-	-	-	TAIF538784	Yi-Shan Chao
P. arisanensis	F7F7F7	Y21Y87*	-	-	-	Chao 2125	Taiwan, Nantou	h	OL657844	OL657388, OL657389	-	-	TAIF538591	Yi-Shan Chao
P. arisanensis	F4F23	Y21Y87	-	-	-	Yang 191030001	Taiwan, Chiayi	h	OL657845, OL657846	OL657390, OL657391	-	-	TAIF	Yi-Shan Chao
P. arisanensis	F7F23	Y21Y87	-	-	-	Yang 191030002	Taiwan, Chiayi	h	OL657847, OL657848	OL657392, OL657393	-	-	TAIF	Yi-Shan Chao
P. arisanensis	F7F23	Y21Y87	-	-	-	Yang 191030004	Taiwan, Chiayi	h	OL657849, OL657850	OL657394, OL657395	-	-	TAIF	Yi-Shan Chao
P. arisanensis	D7F4F5	Y21V22W23	-	-	-	Yang 190722001	Taiwan, Chiayi	h	OL657851, OL657852, OL657853	OL657396, OL657397, OL657398	-	-	TAIF	Yi-Shan Chao
P. arisanensis	D7F4F5	Y21V22W23	-	-	-	Yang 190722002	Taiwan, Chiayi	h	OL657854, OL657855, OL657856	OL657399, OL657400, OL657401	-	-	TAIF	Yi-Shan Chao
P. arisanensis	D7F4F5	Y21V22W23	-	-	-	Yang 190722003	Taiwan, Chiayi	h	OL657857, OL657858, OL657859	OL657402, OL657403, OL657404	-	-	TAIF	Yi-Shan Chao
P. arisanensis	D7F4F5	Y21V22W23	ca	3X	-	Hung s.n. Aug.2012	Taiwan, Nantou	h	OL657860, OL657861, OL657862	OL657405, OL657406, OL657407	-	-	TAIF416228	Yi-Shan Chao
P. arisanensis	D7F4F5	Y21V22W23	ca	3X	apo	Hsu s.n.20130116	Taiwan, Miaoli	h	OL657863, OL657864, OL657865	OL657408, OL657409, OL657410	MZ291666	MZ340418	TAIF	Yi-Shan Chao		NCBI#未登錄(已更正)
P. arisanensis	D7F3G1	S14V22W23	ca	3X	apo	Chao 2858	China, Hong Kong	l	OL657866, OL657867, OL657868	OL657411, OL657412, OL657413	MZ357985	MZ357988	TAIF	Yi-Shan Chao
P. arisanensis	-	S14V22W23	ca	2X	-	Chao 2854	China, Hong Kong	l	-	OL657414, OL657415, OL657416	-	-	TAIF	Yi-Shan Chao
P. arisanensis	D7F3G1	-	ca	3X	-	Chao 1311	China, Guangdong	l	OL657869, OL657870, OL657871		-	-	TAIF538520	Yi-Shan Chao
P. arisanensis	D7F3G1	W5S14Y24	ca	2X	-	Wade2404	China, Guangxi	l	OL657872, OL657873, OL657874	OL657417, OL657418, OL657419	-	-	TAIF	Yi-Shan Chao
P. arisanensis	D7F3G1	W5S14Y24	ca	3X	apo	Chao 2867	China, Hong Kong	l	OL657875, OL657876, OL657877	OL657420, OL657421, OL657422	-	-	TAIF	Yi-Shan Chao
P. arisanensis	D5F3	W23Y24	-	-	-	Chao 3064	Vietnam	l	OL657878, OL657879	OL657423, OL657424	-	-	TAIF	Yi-Shan Chao
P. arisanensis	D5F3	W23Y24	-	-	-	Chao 3065	Vietnam	l	OL657880, OL657881	OL657425, OL657426	-	-	TAIF	Yi-Shan Chao
P. arisanensis	D5F3	-	ca	-	-	Wu860	China, Hainan	l	OL657882, OL657883	-	-	-	TAIF	Yi-Shan Chao
P. arisanensis	D5F3	W23Y24	ca	2X	apo	Chao 2483	Taiwan, Kaohsiung	l	OL657884, OL657885	OL657427, OL657428	-	-	TAIF538770	Yi-Shan Chao
P. aspericaulis	-	-	-	-	-	CRFJ FN36	India	l	-	-	KF289685	KF289555	TAIF319043	Christopher R. Fraser-Jenkins
P. asperula	-	-	-	-	-	Y.-C. Liu 9870	Philippines	l	-	-	KF289702	KF289572	TAIF	Yi-Shan Chao
P. assamica	-	-	-	-	-	CRFJ FN5	Nepal	l	-	-	KF289686	KF289556	TAIF320282	Christopher R. Fraser-Jenkins
P. austrotaiwanensis	-	-	ct	-	-	Chao 3255	Taiwan	l	-	-	MZ291667	MZ340419	TAIF535166	Yi-Shan Chao
P. austrotaiwanensis	D3D5	W69W23	ct	-	-	Chang20130726-005	Taiwan, Kaohsiung	l	OL657886, OL657887	OL657429, OL657430	-	-	TAIF	Yi-Shan Chao
P. austrotaiwanensis	D3D5	W69W23	ct	-	-	Lu s.n.	Taiwan, Pingtung	l	OL657888, OL657889	OL657431, OL657432	-	-	TAIF	Yi-Shan Chao
P. austrotaiwanensis	D3D5	W69W23	ct	2X	apo	Hsu s.n.20130315	Taiwan, Pingtung	l	OL657890, OL657891	OL657433, OL657434	-	-	TAIF	Yi-Shan Chao
P. bella	-	-	-	-	-	Chao 1649	Taiwan	l	-	-	KF289635	KF289502	TAIF432626	Yi-Shan Chao
P. biaurita	G1G1	W25W25	ci	-	-	Kao 03037	Costa Rica	l	OL657892	OL657435	MZ357984	MZ357987	TAIF498468	Yi-Shan Chao
P. biaurita	-	S14S14	-	2X	-	TBG111780	-	l	-	OL657436	-	-	TAIF	Yi-Shan Chao
P. biaurita	G1G1	S14S14	-	2X	-	Chao 2421	Malaysia, Pahang	l	OL657893	OL657437	-	-	TAIF503287	Yi-Shan Chao
P. biaurita	G1G1	S14S14	ci	-	-	Chao 1794	Cambodia, Ta Prohm	l	OL657894	OL657438	-	-	TAIF538533	Yi-Shan Chao
P. biaurita	G1G1	S14S14	ci	-	-	Huang 487	China, Guangxi	l	OL657895	OL657439	-	-	TAIF	Yi-Shan Chao
P. biaurita	G1G1	S14S14	-	2X	apo	Chao 2734	Vietnam	l	OL657896	OL657440	-	-	TAIF	Yi-Shan Chao
P. biaurita	F7G1*	S14Y21S25	ci	3X	apo	Chao 2484	Taiwan, Kaohsiung	l	OL657897, OL657898	OL657441, OL657442, OL657443	MZ291655	MZ340407	TAIF538776	Yi-Shan Chao		cpDNA分群未登錄(已更正)
P. biaurita	F7G1*	-	-	-	-	Chao 3056	Vietnam	l	OL657899, OL657900	-	-	-	TAIF	Yi-Shan Chao
P. biaurita	F7G1*	-	-	-	-	Yang 190722004	Taiwan, Chiayi	h	OL657901, OL657902	-	-	-	TAIF	Yi-Shan Chao
P. biaurita	F7G1	-	-	2X	-	Chao 2470	Taiwan, Chiayi	h	OL657903, OL657904	-	-	-	TAIF538696	Yi-Shan Chao
P. biaurita	F7G1*	-	-	3X	-	Chao 2485	Taiwan, Kaohsiung	l	OL657905, OL657906	-	-	-	TAIF538769	Yi-Shan Chao
P. biaurita	F7G1*	S14Y21	-	-	-	Yang 190724004	Taiwan, Chiayi	h	OL657907, OL657908	OL657444, OL657445	-	-	TAIF	Yi-Shan Chao
P. biaurita	F7G1*	S19Y21	-	-	-	Yang 190724003	Taiwan, Chiayi	h	OL657909, OL657910	OL657446, OL657447	-	-	TAIF	Yi-Shan Chao
P. biaurita	F7G1*	Y21S25	-	-	-	Yang 190724005	Taiwan, Chiayi	h	OL657911, OL657912	OL657448, OL657449	-	-	TAIF	Yi-Shan Chao
P. biaurita	F7G1*	-	ci	check	-	Chao 2486	Taiwan, Kaohsiung	l	OL657913, OL657914	-	-	-	TAIF538774	Yi-Shan Chao
P. biaurita	F7G1*	-	ci	-	-	Chao 1624	Vietnam	l	OL657915, OL657916	-	-	-	TAIF538530	Yi-Shan Chao
P. biaurita	F7G1*	S14S19Y21	ci	-	apo	Chao 1317	China, Yunnan	h	OL657917, OL657918	OL657450, OL657451, OL657452	-	-	TAIF538522	Yi-Shan Chao
P. biaurita	F7G1*	Y21S70*	ci	3X	apo	Chao 2471	Taiwan, Pingtung	l	OL657919, OL657920	OL657453, OL657454	-	-	TAIF538693	Yi-Shan Chao
P. biaurita	G1G4	S19S19	ci	-	-	Chao 2420	Malaysia, Pahang	l	OL657921, OL657922	OL657455	-	-	TAIF503285	Yi-Shan Chao
P. biaurita	G1G4	S19S19	ci	2X	apo	Chao 2419	Malaysia, Pahang	l	OL657923, OL657924	OL657456	-	-	TAIF503284	Yi-Shan Chao
P. biaurita	G1G3	S19S19	ci	-	-	Chao 1224	China, Hainan	l	OL657925, OL657926	OL657457	-	-	TAIF538519	Yi-Shan Chao
P. biaurita	G1G3	S19S19	ci	-	apo	Chao 2752	Thailand, Chiang Mai	l	OL657927, OL657928	OL657458	-	-	TAIF	Yi-Shan Chao
P. biaurita	D7G1	S25W23	ca'	2X	apo	Chao 2869	China, Macao	l	OL657929, OL657930	OL657459, OL657460	MZ291660	MZ340412	TAIF	Yi-Shan Chao
P. biaurita	D7G1	S25W23	-	2X	-	Chao 2874	China, Macao	l	OL657931, OL657932	OL657461, OL657462	-	-	TAIF	Yi-Shan Chao
P. biaurita	D7G1	S25W23	ca'	2X	-	Chao 2868	China, Hong Kong	l	OL657933, OL657934	OL657463, OL657464	-	-	TAIF	Yi-Shan Chao
P. biaurita	F16G1	-	cxx	2X	apo	Chao 2478	Taiwan, Pingtung	l	OL657935, OL657936	-	MZ291653	MZ340405	TAIF538691	Yi-Shan Chao
P. biaurita	F16G1	-	-	-	-	Yang 190724006	Taiwan, Chiayi	h	OL657937, OL657938	-	-	-	TAIF	Yi-Shan Chao
P. biaurita	F16G1	S14Y87	-	-	-	Yang 191029002	Taiwan, Chiayi	h	OL657939, OL657940	OL657465, OL657466	-	-	TAIF	Yi-Shan Chao
P. biaurita	F16G1	S14Y87	-	-	-	Yang 191029003	Taiwan, Chiayi	h	OL657941, OL657942	OL657467, OL657468	-	-	TAIF	Yi-Shan Chao
P. biaurita	F16G1	S14Y87	-	-	-	Yang 191029004	Taiwan, Chiayi	h	OL657943, OL657944	OL657469, OL657470	-	-	TAIF	Yi-Shan Chao
P. biaurita	F16G1	S14Y87	-	-	-	Yang 191029001	Taiwan, Chiayi	h	OL657945, OL657946	OL657471, OL657472	-	-	TAIF	Yi-Shan Chao
P. biaurita subsp. fornicata	-	-	ci	-	-	CRFJ FN181	India	-	-	-	MZ291662	MZ340414	TAIF319984	Christopher R. Fraser-Jenkins		cpDNA分群未登錄(已更正)
P. biaurita subsp. walkeriana		-	-	-	-	CRFJ FN160	India	-	-	-	KF289672	KF289542	TAIF319217	Christopher R. Fraser-Jenkins
P. boninensis	A7A7	T1T1	cb	2X	sex	Chao 1941	Japan, Tokyo	l	OL657947	OL657473	KF289743	KF289613	TAIF538504	Yi-Shan Chao
P. boninensis	A7A7	T1T1	cb	2X	sex	Chao 1942	Japan, Tokyo	l	OL657948	OL657474	MZ291646	MZ340398	TAIF538506	Yi-Shan Chao
P. boninensis	A1A7D5	-	-	3X	-	Chao 1999	Japan, Okinawa	l	OL657949, OL657950, OL657951		-	-	TAIF538495	Yi-Shan Chao
P. boninensis	A1A7D5	-	-	3X	-	Chao 2000	Japan, Okinawa	l	OL657952, OL657953, OL657954		-	-	TAIF538515	Yi-Shan Chao
P. boninensis	A1A7D5	-	-	3X	-	Chao 2001	Japan, Okinawa	l	OL657955, OL657956, OL657957		-	-	TAIF538517	Yi-Shan Chao
P. boninensis	A1A7D5	-	-	3X	-	Chao 2002	Japan, Okinawa	l	OL657958, OL657959, OL657960		-	-	TAIF538612	Yi-Shan Chao
P. boninensis	A1A7D5	W2T1*	-	3X	-	Chao 1822	Japan, Wakayama	l	OL657961, OL657962, OL657963	OL657475, OL657476	-	-	TAIF538539	Yi-Shan Chao
P. boninensis	A1A7D5	-	cb	3X	-	Chao 1998	Japan, Okinawa	l	OL657964, OL657965, OL657966		-	-	TAIF538492	Yi-Shan Chao
P. boninensis	A1A7D5	W2T1*	cb	3X	apo	Chao 1818	Japan, Wakayama	l	OL657967, OL657968, OL657969	OL657477, OL657478	-	-	TAIF538534	Yi-Shan Chao
P. boninensis	A1A7D5	W2T1T7	cb	3X	apo	Chao 1819	Japan, Wakayama	l	OL657970, OL657971, OL657972	OL657479, OL657480, OL657481	-	-	TAIF538537	Yi-Shan Chao
P. cf. fauriei	D4D7	W29W23	-	2X	-	Chao 2554	Taiwan, Taitung	l	OL657973, OL657974	OL657484, OL657485	-	-	TAIF538838	Yi-Shan Chao
P. cf. fauriei	D4D7	W29W23	-	2X	-	Chao 2560	Taiwan, Taitung	l	OL657975, OL657976	OL657486, OL657487	-	-	TAIF538833	Yi-Shan Chao
P. cf. fauriei	D4D7	-	ca	-	-	Knapp 4187	Taiwan, Hualien	l	OL657977, OL657978	-	-	-	TAIF	Yi-Shan Chao
P. cf. fauriei	D4D7	W5W23	ca	2X	-	Chao 2907	Taiwan, Pingtung	l	OL657979, OL657980	OL657488, OL657489	-	-	TAIF	Yi-Shan Chao
P. cf. fauriei	D4D7	-	cy	2X	-	Chao 2040	Japan, Kagoshima	l	OL657981, OL657982	-	-	-	TAIF538649	Yi-Shan Chao
P. cf. fauriei	D4D7	-	cy	2X	-	Chao 2041	Japan, Kagoshima	l	OL657983, OL657984	-	-	-	TAIF538651	Yi-Shan Chao
P. cf. fauriei	D4D7	W29W23	cy	2X	-	Chao 2561	Taiwan, Taitung	l	OL657985, OL657986	OL657490, OL657491	-	-	TAIF538756	Yi-Shan Chao
P. cf. fauriei	D4D7	W5W28	cy	-	apo	Lu 25409	China, Guangxi	l	OL657987, OL657988	OL657492, OL657493	-	-	TAIF	Yi-Shan Chao
P. cf. fauriei	D4D7	W28W23	cy	2X	apo	Chao 2035	Japan, Kagoshima	l	OL657989, OL657990	OL657494, OL657495	MZ291649	MZ340401	TAIF538647	Yi-Shan Chao
P. cf. fauriei	D4D7	W29W23	cy	2X	apo	Chao 2553	Taiwan, Taitung	l	OL657991, OL657992	OL657496, OL657497	-	-	TAIF538841	Yi-Shan Chao
P. cf. fauriei	C1D1	V12X79	cs	2X	-	Chao 1945	Japan, Shizuoka	l	OL657993, OL657994	OL657498, OL657499	-	-	TAIF538508	Yi-Shan Chao
P. cf. fauriei	C1D1	V12X79	cs	2X	apo	Chao 2028	Japan, Kagoshima	l	OL657995, OL657996	OL657500, OL657501	-	-	TAIF538641	Yi-Shan Chao
P. cf. fauriei	A5A12D8	W5T1T4	-	3X	-	Wade3659-2	Japan, Okinawa	l	OL657997, OL657998, OL657999	OL657502, OL657503, OL657504	-	-	TAIF	Yi-Shan Chao
P. cf. fauriei	A5A12D8	W5T1T4	-	3X	-	Wade3659-4	Japan, Okinawa	l	OL658000, OL658001, OL658002	OL657505, OL657506, OL657507	-	-	TAIF	Yi-Shan Chao
P. cf. fauriei	A5A12D8	W5T1T4	cf	3X	apo	Wade3659-1	Japan, Okinawa	l	OL658003, OL658004, OL658005	OL657508, OL657509, OL657510	-	-	TAIF	Yi-Shan Chao
P. cf. fauriei	A4D7	W5T1	cf	2X	apo	Chao 2155	Taiwan, Hsinchu	l	OL658006, OL658007	OL657511, OL657512	-	-	TAIF538595	Yi-Shan Chao
P. cf. fauriei	A4D7*	T1W23	cf	3X	apo	Chao 2156	Taiwan, Hsinchu	l	OL658008, OL658009	OL657513, OL657514	-	-	TAIF538598	Yi-Shan Chao
P. confusa	-	-	cc	-	apo	Lu 32448	Sri Lanka, Kithulgala North	l	-	-	MZ291671	MZ340423	TAIF	Yi-Shan Chao
P. dataensis	-	-	-	-	-	Y.-C. Liu 9973	Philippines		-	-	KF289703	KF289573	TAIF	Yi-Shan Chao
P. fauriei	A6D7	-	-	2X	-	Chao 2669	Taiwan, New Taipei	l	OL658010, OL658011	-	-	-	TAIF538730	Yi-Shan Chao
P. fauriei	A6D7	-	-	2X	-	Chao 2711	Taiwan, Pingtung	l	OL658012, OL658013	-	-	-	TAIF538680	Yi-Shan Chao
P. fauriei	A6D7	-	-	2X	-	Chao 2712	Taiwan, Pingtung	l	OL658014, OL658015	-	-	-	TAIF538679	Yi-Shan Chao
P. fauriei	A6D7	-	-	2X	-	Chao 2796	Taiwan, New Taipei	l	OL658016, OL658017	-	-	-	TAIF	Yi-Shan Chao
P. fauriei	A6D7	-	-	2X	-	Chao 2859	China, Hong Kong	l	OL658018, OL658019	-	-	-	TAIF	Yi-Shan Chao
P. fauriei	A6D7	-	-	2X	-	Chao 2880	China, Macao	l	OL658020, OL658021	-	-	-	TAIF	Yi-Shan Chao
P. fauriei	A6D7	-	-	2X	-	Chao 2881	China, Macao	l	OL658022, OL658023	-	-	-	TAIF	Yi-Shan Chao
P. fauriei	A6D7	-	-	2X	-	Chao 2882	China, Macao	l	OL658024, OL658025	-	-	-	TAIF	Yi-Shan Chao
P. fauriei	A6D7	-	-	2X	-	Kuo s.n.	Taiwan, Pingtung	l	OL658026, OL658027	-	-	-	TAIF	Yi-Shan Chao
P. fauriei	A6D7	-	-	2X	-	Lu s.n.20151025-3	Taiwan, Yilan	l	OL658028, OL658029	-	-	-	TAIF	Yi-Shan Chao
P. fauriei	A6D7	-	-	2X	-	Wade3679-1	Japan, Okinawa	l	OL658030, OL658031	-	-	-	TAIF	Yi-Shan Chao
P. fauriei	A6D7	-	-	2X	-	Wade3679-2	Japan, Okinawa	l	OL658032, OL658033	-	-	-	TAIF	Yi-Shan Chao
P. fauriei	A6D7	-	-	-	-	Chao 2797	Taiwan, New Taipei	l	OL658034, OL658035	-	-	-	TAIF	Yi-Shan Chao
P. fauriei	A6D7	W5T1	-	2X	-	Chao 2861	China, Hong Kong	l	OL658036, OL658037	OL657515, OL657516	-	-	TAIF	Yi-Shan Chao
P. fauriei	A6D7	W5T1	-	2X	-	Chao 2862	China, Hong Kong	l	OL658038, OL658039	OL657517, OL657518	-	-	TAIF	Yi-Shan Chao
P. fauriei	A6D7	W5T1	-	2X	-	Chao 2863	China, Hong Kong	l	OL658040, OL658041	OL657519, OL657520	-	-	TAIF	Yi-Shan Chao
P. fauriei	A6D7	W5T1	-	2X	-	Chao 2879	China, Macao	l	OL658042, OL658043	OL657521, OL657522	-	-	TAIF	Yi-Shan Chao
P. fauriei	A6D7	W5T1	-	2X	-	Chao 2902	Taiwan, Yilan	l	OL658044, OL658045	OL657523, OL657524	-	-	TAIF	Yi-Shan Chao
P. fauriei	A6D7	W5T1	-	2X	-	Chao 2906	Taiwan, Pingtung	l	OL658046, OL658047	OL657525, OL657526	-	-	TAIF	Yi-Shan Chao
P. fauriei	A6D7	-	cf	-	-	Chao 2795	Taiwan, New Taipei	l	OL658048, OL658049	-	-	-	TAIF	Yi-Shan Chao
P. fauriei	A6D7	-	cf	-	-	Ebihara3188	Japan, Okinawa	l	OL658050, OL658051	-	-	-	TAIF	Yi-Shan Chao
P. fauriei	A6D7	-	cf	-	-	Ebihara3189	Japan, Okinawa	l	OL658052, OL658053	-	-	-	TAIF	Yi-Shan Chao
P. fauriei	A6D7	-	cf	-	-	Ebihara3190	Japan, Okinawa	l	OL658054, OL658055	-	-	-	TAIF	Yi-Shan Chao
P. fauriei	A6D7	-	cf	-	-	Kuo3414	Japan, Okinawa	l	OL658056, OL658057	-	-	-	TAIF	Yi-Shan Chao
P. fauriei	A6D7	-	cf	2X	-	Chao 2719	Taiwan, Pingtung	l	OL658058, OL658059	-	-	-	TAIF538688	Yi-Shan Chao
P. fauriei	A6D7	-	cf	2X	-	Kuo s.n.	Taiwan, Pingtung	l	OL658060, OL658061	-	-	-	TAIF	Yi-Shan Chao
P. fauriei	A6D7	W30T1	cf	-	-	Kuo3415	Japan, Okinawa	l	OL658062, OL658063	OL657527, OL657528	-	-	TAIF	Yi-Shan Chao
P. fauriei	-	W5T1	cf	-	-	Chao 3070	Vietnam	l	-	OL657529, OL657530	-	-	TAIF	Yi-Shan Chao
P. fauriei	A6D7	W5T1	cf	-	-	Ebihara3191	Japan, Okinawa	l	OL658064, OL658065	OL657531, OL657532	-	-	TAIF	Yi-Shan Chao
P. fauriei	A6D7	W5T1	cf	-	-	Kuo3413	Japan, Okinawa	l	OL658066, OL658067	OL657533, OL657534	-	-	TAIF	Yi-Shan Chao
P. fauriei	A6D7	W5T1	cf	2X	-	Chao 2505	Taiwan, Pingtung	l	OL658068, OL658069	OL657535, OL657536	-	-	TAIF538808	Yi-Shan Chao
P. fauriei	A6D7	W5T1	cf	2X	-	Chao 2506	Taiwan, Pingtung	l	OL658070, OL658071	OL657537, OL657538	-	-	TAIF538803	Yi-Shan Chao
P. fauriei	A6D7	W5T1	cf	2X	-	Chao 2720	Taiwan, Pingtung	l	OL658072, OL658073	OL657539, OL657540	-	-	TAIF538687	Yi-Shan Chao
P. fauriei	A6D7	W5T1	cf	2X	-	Chao 2860	China, Hong Kong	l	OL658074, OL658075	OL657541, OL657542	-	-	TAIF	Yi-Shan Chao
P. fauriei	A6D7	W5T1	cf	2X	-	Kuo s.n.	Taiwan, Pingtung	l	OL658076, OL658077	OL657543, OL657544	-	-	TAIF	Yi-Shan Chao
P. fauriei	-	W5T1	-	2X	-	Chao 2855	China, Hong Kong	l	-	OL657545, OL657546	-	-	TAIF	Yi-Shan Chao
P. fauriei	A6D7	W5T1	cf	2X	apo	Chao 2610	Taiwan, New Taipei	l	OL658078, OL658079	OL657547, OL657548	-	-	TAIF	Yi-Shan Chao
P. fauriei	A6D7	W5T1	cf	2X	apo	Chao 2668	Taiwan, New Taipei	l	OL658080, OL658081	OL657549, OL657550	-	-	TAIF538732	Yi-Shan Chao
P. fauriei	-	W5T1*	cf	3X	-	Chao 2679	Taiwan, Pingtung	l	-	OL657551, OL657552	-	-	TAIF538682	Yi-Shan Chao
P. fauriei	A6D7*	W5T1*	cf	3X	-	Chao 2672	Taiwan, New Taipei	l	OL658082, OL658083	OL657553, OL657554	-	-	TAIF538723	Yi-Shan Chao
P. fauriei	A6D7*	W5T1*	cf	3X	-	Lu s.n.20151025-4	Taiwan, Yilan	l	OL658084, OL658085	OL657555, OL657556	-	-	TAIF	Yi-Shan Chao
P. fauriei	A6D7*	W5T1*	cf	3X	apo	Chao 2667	Taiwan, New Taipei	l	OL658086, OL658087	OL657557, OL657558	-	-	TAIF538708	Yi-Shan Chao
P. fauriei	A1D7*	W5T1*	-	-	-	Yang 191005006	Taiwan, Keelung	l	OL658088, OL658089	OL657559, OL657560	-	-	TAIF	Yi-Shan Chao
P. fauriei	A1D7*	W5T1*	-	-	-	Yang 191005007	Taiwan, Keelung	l	OL658090, OL658091	OL657561, OL657562	-	-	TAIF	Yi-Shan Chao
P. fauriei	A1D7*	W5T1*	-	-	-	Yang 191005008	Taiwan, Keelung	l	OL658092, OL658093	OL657563, OL657564	-	-	TAIF	Yi-Shan Chao
P. fauriei	A1D7*	W5T1*	-	-	-	Yang 191006001	Taiwan, Keelung	l	OL658094, OL658095	OL657565, OL657566	-	-	TAIF	Yi-Shan Chao
P. fauriei	A1D7*	W5T1*	-	3X	apo	Yang 191005005	Taiwan, Keelung	l	OL658096, OL658097	OL657567, OL657568	-	-	TAIF	Yi-Shan Chao
P. fauriei	A1A6D7	-	-	?	-	Chao 2084	Taiwan, Keelung	l	OL658098, OL658099, OL658100	-	-	-	TAIF538590	Yi-Shan Chao
P. fauriei	A1A6D7	-	-	3X	-	Chao 2080	Taiwan, Keelung	l	OL658101, OL658102, OL658103	-	-	-	TAIF538481	Yi-Shan Chao
P. fauriei	A1A6D7	-	-	3X	-	Chao 2081	Taiwan, Keelung	l	OL658104, OL658105, OL658106	-	-	-	TAIF538483	Yi-Shan Chao
P. fauriei	A1A6D7	-	-	3X	-	Lu s.n.20151025-1	Taiwan, Yilan	l	OL658107, OL658108, OL658109	-	-	-	TAIF	Yi-Shan Chao
P. fauriei	A1A6D7	W5T1*	cf	3X	-	Chao 2082	Taiwan, Keelung	l	OL658110, OL658111, OL658112	OL657569, OL657570	MZ291650	MZ340402	TAIF538486	Yi-Shan Chao		NCBI#未登錄；cpDNA分群未登錄(已更正)
P. fauriei	A1A6D7	W5T1*	-	3X	-	Chao 2678	Taiwan, Pingtung	l	OL658113, OL658114, OL658115	OL657571, OL657572	-	-	TAIF538685	Yi-Shan Chao
P. fauriei	A1A6D7	W5T1*	-	3X	-	Chao 2803	Taiwan, Matsu	l	OL658116, OL658117, OL658118	OL657573, OL657574	-	-	TAIF	Yi-Shan Chao
P. fauriei	A1A6D7	W5T1*	-	3X	-	Chao 2804	Taiwan, Matsu	l	OL658119, OL658120, OL658121	OL657575, OL657576	-	-	TAIF	Yi-Shan Chao
P. fauriei	A1A6D7	W5T1*	-	3X	-	Ebihara3166	Japan, Okinawa	l	OL658122, OL658123, OL658124	OL657577, OL657578	-	-	TAIF	Yi-Shan Chao
P. fauriei	A1A6D7	W5T1*	cf	3X	-	Chao 2670	Taiwan, New Taipei	l	OL658125, OL658126, OL658127	OL657579, OL657580	-	-	TAIF538727	Yi-Shan Chao
P. fauriei	A1A6D7	W5T1*	cf	3X	-	Chao 2671	Taiwan, New Taipei	l	OL658128, OL658129, OL658130	OL657581, OL657582	-	-	TAIF538725	Yi-Shan Chao
P. fauriei	A1A6D7	W5T1*	cf	3X	-	Chao 2801	Taiwan, Matsu	l	OL658131, OL658132, OL658133	OL657583, OL657584	-	-	TAIF	Yi-Shan Chao
P. fauriei	A1A6D7	W5T1*	cf	3X	-	Chao 2903	Taiwan, Yilan	l	OL658134, OL658135, OL658136	OL657585, OL657586	-	-	TAIF	Yi-Shan Chao
P. fauriei	A1A6D7	W5T1*	cf	3X	-	Lu s.n.20151025-2	Taiwan, Yilan	l	OL658137, OL658138, OL658139	OL657587, OL657588	-	-	TAIF	Yi-Shan Chao
P. fauriei	A1A6D7	-	cf	3X	-	Chao 2677	Taiwan, Pingtung	l	OL658140, OL658141, OL658142		-	-	TAIF538721	Yi-Shan Chao
P. fauriei	A1A6D7	W5T1*	cf	3X	apo	Chao 2802	Taiwan, Matsu	l	OL658143, OL658144, OL658145	OL657589, OL657590	-	-	TAIF	Yi-Shan Chao
P. fauriei	A11D32*	W5T1*	cf	3X	-	Chao 2807	Taiwan, Matsu	l	OL658146, OL658147	OL657591, OL657592	-	-	TAIF	Yi-Shan Chao
P. fauriei	A11D32*	W5T1*	cf	3X	apo	Chao 2805	Taiwan, Matsu	l	OL658148, OL658149	OL657593, OL657594	-	-	TAIF	Yi-Shan Chao
P. fauriei	A1A13D7	W5T1*	-	-	-	Chao 2791	Taiwan, New Taipei	l	OL658150, OL658151, OL658152	OL657595, OL657596	-	-	TAIF	Yi-Shan Chao
P. fauriei	A1A13D7	W5T1*	cf	-	apo	Chao 2790	Taiwan, New Taipei	l	OL658153, OL658154, OL658155	OL657597, OL657598	-	-	TAIF	Yi-Shan Chao
P. fauriei	-	-	cf	-	-	Chao 2083	Taiwan, Keelung	l	-	-	MF416322	MF416328	TAIF538588	Yi-Shan Chao		rbcL#錯置(已更正)
P. fauriei	A3A5D7	-	-	3X	-	Chao 1994	Japan, Okinawa	l	OL658156, OL658157, OL658158		-	-	TAIF538673	Yi-Shan Chao
P. fauriei	A3A5D7	-	-	3X	-	Chao 2069	Japan, Kagoshima	l	OL658159, OL658160, OL658161		-	-	TAIF538667	Yi-Shan Chao
P. fauriei	A3A5D7	W5T1T4	-	3X	-	Chao 2053	Japan, Kagoshima	l	OL658162, OL658163, OL658164	OL657599, OL657600, OL657601	-	-	TAIF538662	Yi-Shan Chao
P. fauriei	A3A5D7	-	cf	-	-	Chao 2050	Japan, Kagoshima	l	OL658165, OL658166, OL658167		-	-	TAIF538657	Yi-Shan Chao
P. fauriei	A3A5D7	-	cf	-	-	Ebihara et al. 3254	Japan, Miyazaki	l	OL658168, OL658169, OL658170		-	-	TAIF	Yi-Shan Chao
P. fauriei	A3A5D7	-	cf	3X	-	Chao 1992	Japan, Okinawa	l	OL658171, OL658172, OL658173		-	-	TAIF538669	Yi-Shan Chao
P. fauriei	A3A5D7	-	cf	3X	-	Chao 1993	Japan, Okinawa	l	OL658174, OL658175, OL658176		-	-	TAIF538671	Yi-Shan Chao
P. fauriei	A3A5D7	-	cf	3X	-	Ebihara3167	Japan, Okinawa	l	OL658177, OL658178, OL658179		-	-	TAIF	Yi-Shan Chao
P. fauriei	A3A5D7	-	cf	3X	-	Ebihara3168	Japan, Okinawa	l	OL658180, OL658181, OL658182		-	-	TAIF	Yi-Shan Chao
P. fauriei	A3A5D7	-	cf	3X	-	Kuo s.n.121101-1 plot 1	Japan, Okinawa	l	OL658183, OL658184, OL658185		-	-	TAIF	Yi-Shan Chao
P. fauriei	A3A5D7	-	cf	3X	-	Kuo3418	Japan, Kagoshima	l	OL658186, OL658187, OL658188		-	-	TAIF	Yi-Shan Chao
P. fauriei	A3A5D7	-	cf	3X	-	Kuo3419	Japan, Kagoshima	l	OL658189, OL658190, OL658191		-	-	TAIF	Yi-Shan Chao
P. fauriei	A3A5D7	W5T1	cf	3X	-	Chao 2068	Japan, Kagoshima	l	OL658192, OL658193, OL658194	OL657602, OL657603	-	-	TAIF538664	Yi-Shan Chao
P. fauriei	A3A5D7	W5T1T4	cf	-	-	Chao 2157	Taiwan, Hsinchu	l	OL658195, OL658196, OL658197	OL657604, OL657605, OL657606	-	-	TAIF538600	Yi-Shan Chao
P. fauriei	A3A5D7	W5T1T4	cf	3X	-	Chao 1997	Japan, Okinawa	l	OL658198, OL658199, OL658200	OL657607, OL657608, OL657609	-	-	TAIF538490	Yi-Shan Chao
P. fauriei	A3A5D7	W5T1T4	cf	3X	-	Kuo3399	Japan, Okinawa	l	OL658201, OL658202, OL658203	OL657610, OL657611, OL657612	-	-	TAIF	Yi-Shan Chao
P. fauriei	A3A5D7	W5T1T4	cf	3X?	-	Ebihara3169	Japan, Okinawa	l	OL658204, OL658205, OL658206	OL657613, OL657614, OL657615	-	-	TAIF	Yi-Shan Chao
P. fauriei	A3A5D7	-	-	3X	apo	Chao 2051	Japan, Kagoshima	l	OL658207, OL658208, OL658209		-	-	TAIF538659	Yi-Shan Chao
P. flava	-	-	-	-	-	M. Kurutok 23	Sabah	l	-	-	KF289731	KF289601	KEP59963	Yi-Shan Chao
P. formosana	-	-	-	-	-	Chao 951	Taiwan	l	-	-	KF289630	KF289491	TAIF435614	Yi-Shan Chao
P. giasii	-	-	-	-	-	CRFJ 30176	Bangladesh	-	-	-	KF289660	KF289530	TAIF358100	Christopher R. Fraser-Jenkins
P. himalayensis	-	-	-	-	-	CRFJ FN361	India	-	-	-	KF289662	KF289532	TAIF358051	Christopher R. Fraser-Jenkins
P. hirtula	-	-	-	-	-	CRFJ FN180	India	-	-	-	KF289687	KF289557	TAIF319786	Christopher R. Fraser-Jenkins
P. kathmanduensis	-	-	-	-	-	CRFJ FN35	Nepal	-	-	-	KF289663	KF289533	TAIF309749	Christopher R. Fraser-Jenkins
P. kawabatae	C3D1	V12W75	cl	2X	apo	Chao 2022	Japan, Kagoshima	l	OL658210, OL658211	OL657616, OL657617	MZ291648	MZ340400	TAIF538628	Yi-Shan Chao
P. kawabatae	C3D1	-	-	2X	-	Chao 1845	Japan, Wakayama	l	OL658212, OL658213	-	-	-	TAIF538551	Yi-Shan Chao
P. kawabatae	C3D1	-	-	2X	-	Chao 1868	Japan, Wakayama	l	OL658214, OL658215	-	-	-	TAIF538560	Yi-Shan Chao
P. kawabatae	C3D1	-	-	2X	-	Chao 1880	Japan, Mie	l	OL658216, OL658217	-	-	-	TAIF538567	Yi-Shan Chao
P. kawabatae	C3D1	-	-	2X	-	Chao 1891	Japan, Mie	l	OL658218, OL658219	-	-	-	TAIF538579	Yi-Shan Chao
P. kawabatae	C3D1	-	-	2X	-	Chao 1895	Japan, Mie	l	OL658220, OL658221	-	-	-	TAIF538582	Yi-Shan Chao
P. kawabatae	C3D1	-	-	2X	-	Chao 1896	Japan, Mie	l	OL658222, OL658223	-	-	-	TAIF538585	Yi-Shan Chao
P. kawabatae	C3D1	-	-	2X	-	Chao 1897	Japan, Mie	l	OL658224, OL658225	-	-	-	TAIF538511	Yi-Shan Chao
P. kawabatae	C3D1	V12W75	-	2X	-	Chao 1929	Japan, Miyazaki	l	OL658226, OL658227	OL657618, OL657619	-	-	TAIF538503	Yi-Shan Chao
P. kawabatae	C3D1	-	cl	2X	-	Chao 2023	Japan, Kagoshima	l	OL658228, OL658229	-	-	-	TAIF538631	Yi-Shan Chao
P. kawabatae	C3D1	-	cl	2X	-	Chao 2030	Japan, Kagoshima	l	OL658230, OL658231	-	-	-	TAIF538644	Yi-Shan Chao
P. kawabatae	C3D1	V12W75	cl	-	-	Chao 1848	Japan, Wakayama	l	OL658232, OL658233	OL657620, OL657621	KF289738	KF289608	TAIF538554	Yi-Shan Chao		NCBI#未登錄
P. kawabatae	C3D1	V12W75	cl	2X	-	Chao 2025	Japan, Kagoshima	l	OL658234, OL658235	OL657622, OL657623	-	-	TAIF538636	Yi-Shan Chao
P. kawabatae	C3D1	-	-	2X	apo, Nakato & Ebihara 2016 (Bull. Nat. Mus. Nat. Sci. B 42: 25-40)	Ebihara et al. 3239	Japan, Miyazaki	l	OL658236, OL658237	-	-	-	TAIF	Yi-Shan Chao
P. kawabatae	-	-	ce	-	-	Chao 1637	Vietnam	l	-	-	KF289655	KF289525	TAIF411544	Yi-Shan Chao
P. kawabatae	C3D7E2	V41V86W23	ca	-	apo	Knapp 4145	Taiwan, New Taipei	l	OL658238, OL658239, OL658240	OL657624, OL657625, OL657626	-	-	TAIF	Yi-Shan Chao
P. kawabatae	C3E2	V41V86	ce	-	apo	Lu 22877	Taiwan, Keelung	l	OL658241, OL658242	OL657627, OL657628	MZ291661	MZ340413	TAIF369908	Yi-Shan Chao		NCBI#未登錄
P. kawabatae	B4H3	X82Y11	cs	2X	apo	Lu 28430B	Taiwan, Hsinchu	l	OL658243, OL658244	OL657629, OL657630	-	-	TAIF	Yi-Shan Chao
P. kawabatae	B4D5H1	W23X82Y11	-	3X	-	Lu 28430A	Taiwan, Hsinchu	l	OL658245, OL658246, OL658247	OL657631, OL657632, OL657633	-	-	TAIF	Yi-Shan Chao
P. kawabatae	B4D5H1	W23X82Y11	cs	-	-	Lu s.n.	Taiwan, Hsinchu	l	OL658248, OL658249, OL658250	OL657634, OL657635, OL657636	-	-	TAIF	Yi-Shan Chao
P. kawabatae	B4D5H1	W23X82Y11	cs	3X	apo	Lu 28259	Taiwan, Hsinchu	l	OL658251, OL658252, OL658253	OL657637, OL657638, OL657639	-	-	TAIF	Yi-Shan Chao
P. kawabatae	B4D2H4	W52X82Y11	-	-	-	Chao 2172	China, Guizhou	l	OL658254, OL658255, OL658256	OL657640, OL657641, OL657642	-	-	TAIF538604	Yi-Shan Chao
P. kawabatae	B4D2H4	W52X82Y11	cs	-	-	Chao 2166	China, Guizhou	l	OL658257, OL658258, OL658259	OL657643, OL657644, OL657645	-	-	TAIF538602	Yi-Shan Chao
P. kawabatae	B4D2H4	W52X82Y11	cs	-	apo	Chao 2170	China, Guizhou	l	OL658260, OL658261, OL658262	OL657646, OL657647, OL657648	-	-	TAIF538603	Yi-Shan Chao
P. keysseri	-	-	-	-	-	Chao 1403	Philippines	-	-	-	KF289640	KF289510	TAIF538527	Yi-Shan Chao
P. khasiana	-	-	-	-	-	CRFJ FN129	India	-	-	-	KF289688	KF289558	TAIF418976	Christopher R. Fraser-Jenkins
P. kidoi	-	-	-	-	-	Dai 1917	Taiwan	l	-	-	HM582613	KF289500	TAIF438373	Yi-Shan Chao
P. kiuschiuensis	C3H1	V12Y11	ck	2X	apo	Chao 1852	Japan, Wakayama	l	OL658263, OL658264	OL657649, OL657650	KF289739	KF289609	TAIF538555	Yi-Shan Chao
P. kiuschiuensis	C3H1	-	-	2X	-	Chao 1847	Japan, Wakayama	l	OL658265, OL658266	-	-	-	TAIF538552	Yi-Shan Chao
P. kiuschiuensis	C3H1	-	-	2X	-	Chao 1869	Japan, Wakayama	l	OL658267, OL658268	-	-	-	TAIF538561	Yi-Shan Chao
P. kiuschiuensis	C3H1	-	-	2X	-	Chao 1871	Japan, Wakayama	l	OL658269, OL658270	-	-	-	TAIF538563	Yi-Shan Chao
P. kiuschiuensis	C3H1	V12Y11	ck	2X	-	Chao 1853	Japan, Wakayama	l	OL658271, OL658272	OL657651, OL657652	KF289740	KF289610	TAIF538558	Yi-Shan Chao		NCBI#未登錄
P. kiuschiuensis	C3H1	V12Y11	ck	2X	-	Wade2440	China, Guangxi	l	OL658273, OL658274	OL657653, OL657654	-	-	TAIF	Yi-Shan Chao
P. kiuschiuensis	C3D4H1	V12W78Y11	cy	3X	apo, Nakato & Ebihara 2016 (Bull. Nat. Mus. Nat. Sci. B 42: 25-40)	Ebihara et al. 3246	Japan, Miyazaki	l	OL658275, OL658276, OL658277	OL657655, OL657656, OL657657	MZ291669	MZ340421	TAIF	Yi-Shan Chao
P. kiuschiuensis	C3D4H1	V12W78Y11	cy	-	-	Ebihara et al. 3244	Japan, Miyazaki	l	OL658278, OL658279, OL658280	OL657658, OL657659, OL657660	-	-	TAIF	Yi-Shan Chao
P. kiuschiuensis	C3D4H1	W78V12Y11	cy	3X	apo	Lu 24743	China, Hunan	l	OL658281, OL658282, OL658283	OL657661, OL657662, OL657663	-	-	TAIF	Yi-Shan Chao
P. kiuschiuensis	C3D4H1	-	-	3X	apo, Nakato & Ebihara 2016 (Bull. Nat. Mus. Nat. Sci. B 42: 25-40)	Ebihara et al. 3238	Japan, Miyazaki	l	OL658284, OL658285, OL658286	-	-	-	TAIF	Yi-Shan Chao
P. kiuschiuensis	C3D4H1	-	cy	3X	apo, Nakato & Ebihara 2016 (Bull. Nat. Mus. Nat. Sci. B 42: 25-40)	Ebihara et al. 3240	Japan, Miyazaki	l	OL658287, OL658288, OL658289	-	-	-	TAIF	Yi-Shan Chao
P. kiuschiuensis	C3D4H1	V12W78Y11	cy	3X	apo, Nakato & Ebihara 2016 (Bull. Nat. Mus. Nat. Sci. B 42: 25-40)	Ebihara et al. 3237	Japan, Miyazaki	l	OL658290, OL658291, OL658292	OL657664, OL657665, OL657666	-	-	TAIF	Yi-Shan Chao
P. kiuschiuensis	D4D7H1	V12Y11W13	ck	-	apo	Chao 2182	China, Guizhou	h	OL658293, OL658294, OL658295	OL657667, OL657668, OL657669	-	-	TAIF538605	Yi-Shan Chao
P. kiuschiuensis var. centro-chinensis	-	-	ch	-	-	Kuo2932	China, Yunna	h	-	-	-	-	TAIF	Yi-Shan Chao
P. latipinna	D7D7	W5W5	ca	2X	apo	Chao 2092	Taiwan, Hsinchu	l	OL658296	OL657670	MF416320	MF416326	TAIF513634	Yi-Shan Chao		rbcL#錯置(已更正)
P. latipinna	D7D7	-	-	-	-	Yang 191004004	Taiwan, Hsinchu	l	OL658297	-	-	-	TAIF	Yi-Shan Chao
P. latipinna	D7D7	W2W2	-	-	-	Yang 190723004	Taiwan, Hsinchu	l	OL658298	OL657671	-	-	TAIF	Yi-Shan Chao
P. latipinna	D7D7	W2W2	-	-	-	Yang 191004001	Taiwan, Hsinchu	l	OL658299	OL657672	-	-	TAIF	Yi-Shan Chao
P. latipinna	D7D7	W2W2	-	-	-	Yang 191004002	Taiwan, Hsinchu	l	OL658300	OL657673	-	-	TAIF	Yi-Shan Chao
P. latipinna	D7D7	W2W2	-	-	-	Yang 191004003	Taiwan, Hsinchu	l	OL658301	OL657674	-	-	TAIF	Yi-Shan Chao
P. latipinna	D7D7	W5W5	-	-	-	Yang 190723005	Taiwan, Hsinchu	l	OL658302	OL657675	-	-	TAIF	Yi-Shan Chao
P. latipinna	D7D7	W5W5	-	-	-	Yang 191004005	Taiwan, Hsinchu	l	OL658303	OL657676	-	-	TAIF	Yi-Shan Chao
P. latipinna	D7D7	-	ca	2X	-	Lu 25108A	Taiwan, Hsinchu	l	OL658304	-	MF416318	MF416324	TAIF404820	Yi-Shan Chao		NCBI#未登錄(已更正)
P. latipinna	D7D7	-	ca	2X	-	Lu 25108B	Taiwan, Hsinchu	l	OL658305	-	MF416319	MF416325	TAIF404820	Yi-Shan Chao		NCBI#未登錄(已更正)
P. latipinna	D7D7	W5W5	ca	-	-	Wu 855	China, Hainan	l	OL658306	OL657677	-	-	TAIF	Yi-Shan Chao
P. latipinna	D7D7	W5W5	ca	2X	-	Lu 24585	Taiwan, Hsinchu	l	OL658307	OL657678	MF416317	MF416323	TAIF512082	Yi-Shan Chao		NCBI#未登錄(已更正)
P. latipinna	D7D7	W2W2	-	-	apo	Zhang001673	Taiwan, Nantou	l	OL658308	OL657679	-	-	TAIF	Yi-Shan Chao
P. laurisilvicola	A3A5D7	W30T1T4	cf	3X	apo	Chao 2555	Taiwan, Taitung	l	OL658309, OL658310, OL658311	OL657680, OL657681, OL657682	MZ291659	MZ340411	TAIF538835	Yi-Shan Chao
P. laurisilvicola	A3A5D7	W5T1T4	-	3X	-	Chao 2530	Taiwan, Yilan	l	OL658312, OL658313, OL658314	OL657683, OL657684, OL657685	-	-	TAIF538845	Yi-Shan Chao
P. laurisilvicola	A4A6D7	W30T1T4	-	-	-	Chao 2897	Taiwan, Yilan	l	OL658315, OL658316, OL658317	OL657686, OL657687, OL657688	-	-	TAIF	Yi-Shan Chao
P. laurisilvicola	A4A6D7	W30T1T4	-	3X	-	Chao 2895	Taiwan, Yilan	l	OL658318, OL658319, OL658320	OL657689, OL657690, OL657691	-	-	TAIF	Yi-Shan Chao
P. laurisilvicola	A4A6D7	W30T1T4	-	3X	-	Chao 2896	Taiwan, Yilan	l	OL658321, OL658322, OL658323	OL657692, OL657693, OL657694	-	-	TAIF	Yi-Shan Chao
P. laurisilvicola	A4A6D7	W30T1T4	-	3X	-	Chao 2900	Taiwan, Yilan	l	OL658324, OL658325, OL658326	OL657695, OL657696, OL657697	-	-	TAIF	Yi-Shan Chao
P. laurisilvicola	A4A6D7	W5T1T4	-	3X	-	Chao 2609	Taiwan, New Taipei	l	OL658327, OL658328, OL658329	OL657698, OL657699, OL657700	-	-	TAIF538753	Yi-Shan Chao
P. laurisilvicola	A4A6D7	W5T1T4	-	3X	-	Chao 2611	Taiwan, New Taipei	l	OL658330, OL658331, OL658332	OL657701, OL657702, OL657703	-	-	TAIF538748	Yi-Shan Chao
P. laurisilvicola	A4A6D7	W5T1T4	-	3X	-	Lu 28429A	Taiwan, Hsinchu	l	OL658333, OL658334, OL658335	OL657704, OL657705, OL657706	-	-	TAIF	Yi-Shan Chao
P. laurisilvicola	A4A6D7	-	cf	3X	-	Lu 28429C	Taiwan, Hsinchu	l	OL658336, OL658337, OL658338	-	-	-	TAIF	Yi-Shan Chao
P. laurisilvicola	A4A6D7	W5T1T4	cf	-	-	Chao 2276	Taiwan, New Taipei	l	OL658339, OL658340, OL658341	OL657707, OL657708, OL657709	-	-	TAIF538606	Yi-Shan Chao
P. laurisilvicola	A4A6D7	W5T1T4	cf	3X	-	Chao 2607	Taiwan, New Taipei	l	OL658342, OL658343, OL658344	OL657710, OL657711, OL657712	-	-	TAIF538757	Yi-Shan Chao
P. laurisilvicola	A4A6D7	W5T1T4	cf	3X	-	Chao 2608	Taiwan, New Taipei	l	OL658345, OL658346, OL658347	OL657713, OL657714, OL657715	-	-	TAIF538764	Yi-Shan Chao
P. laurisilvicola	A4A6D7	W30T1T4	cf	3X	apo	Chao 2891	Taiwan, New Taipei	l	OL658348, OL658349, OL658350	OL657716, OL657717, OL657718	-	-	TAIF	Yi-Shan Chao
P. laurisilvicola	A4A6D7	W5T1T4	cf	3X	apo	Chao 2528	Taiwan, Yilan	l	OL658351, OL658352, OL658353	OL657719, OL657720, OL657721	-	-	TAIF538799	Yi-Shan Chao
P. linearis	-	-	-	-	-	E. Grangaud s.n.	Reunion	-	-	-	MZ357983	MZ357986	TAIF358255	Yi-Shan Chao
P. longipes	-	-	-	-	-	Chang 20100115-002	Taiwan	l	-	-	KF289728	KF289598	TAIF	Yi-Shan Chao
P. longipinna	-	-	-	-	-	Lu 11383	Taiwan	l	-	-	HM582603	KF289495	TAIF440790	Yi-Shan Chao
P. longipinnula	-	-	-	-	-	Wade 1981	Indonesia	l	-	-	KF289679	KF289549	TAIF38168	Yi-Shan Chao
P. minor	A1A1	T1T1	cf	2X	sex	Chao 2078	Taiwan, Keelung	l	OL658354	OL657722	MF416321	MF416327	TAIF	Yi-Shan Chao		rbcL#錯置(已更正)；採集者寫錯
P. minor	A1A1	-	-	-	-	Wade s.n.20130414-2	Taiwan, Keelung	l	OL658355	-	-	-	TAIF	Yi-Shan Chao
P. minor	A1A1	T1T1	-	-	-	Yang 191005001	Taiwan, Keelung	l	OL658356	OL657723	-	-	TAIF	Yi-Shan Chao
P. minor	A1A1	T1T1	-	-	-	Yang 191005002	Taiwan, Keelung	l	OL658357	OL657724	-	-	TAIF	Yi-Shan Chao
P. minor	A1A1	T1T1	-	-	-	Yang 191005003	Taiwan, Keelung	l	OL658358	OL657725	-	-	TAIF	Yi-Shan Chao
P. minor	A1A1	T1T1	-	-	-	Yang 191005004	Taiwan, Keelung	l	OL658359	OL657726	-	-	TAIF	Yi-Shan Chao
P. minor	A1A1	T1T1	-	-	-	Yang 191006002	Taiwan, Keelung	l	OL658360	OL657727	-	-	TAIF	Yi-Shan Chao
P. minor	A1A1	-	-	2X	sex	Chao 2079	Taiwan, Keelung	l	OL658361	-	-	-	TAIF538479	Yi-Shan Chao
P. minor	A1A1	-	-	2X	sex	Chao 2494	Taiwan, Pingtung	l	OL658362	-	-	-	TAIF538785	Yi-Shan Chao
P. minor	A1A1	-	-	2X	sex	Chao 2495	Taiwan, Pingtung	l	OL658363	-	-	-	TAIF538796	Yi-Shan Chao
P. minor	A1A1	-	-	2X	sex	Chao 2496	Taiwan, Pingtung	l	OL658364	-	-	-	TAIF538793	Yi-Shan Chao
P. minor	A1A1	-	-	2X	sex	Chao 2499	Taiwan, Pingtung	l	OL658365	-	-	-	TAIF538829	Yi-Shan Chao
P. minor	A1A1	-	-	2X	sex	Chao 2501	Taiwan, Pingtung	l	OL658366	-	-	-	TAIF538825	Yi-Shan Chao
P. minor	A1A1	-	-	2X	sex	Chao 2502	Taiwan, Pingtung	l	OL658367	-	-	-	TAIF538823	Yi-Shan Chao
P. minor	A1A1	-	-	2X	sex	Chao 2646	Taiwan, Taitung	l	OL658368	-	-	-	TAIF538741	Yi-Shan Chao
P. minor	-	T1T1	-	2X	sex	J.H. Kuo s.n.	Taiwan, Taitung	l	-	OL657728	-	-	TAIF	Yi-Shan Chao
P. minor	A1A1	-	cf	2X	sex	Chao 2644	Taiwan, Taitung	l	OL658369	-	-	-	TAIF538734	Yi-Shan Chao
P. minor	A1A1	-	cf'	2X	sex	Chao 2498	Taiwan, Pingtung	l	OL658370	-	-	-	TAIF538789	Yi-Shan Chao
P. minor	A1A1	-	cf'	2X	sex	Chao 2503	Taiwan, Pingtung	l	OL658371	-	-	-	TAIF538822	Yi-Shan Chao
P. minor	A1A1	-	cf'	2X	sex	Chao 2504	Taiwan, Pingtung	l	OL658372	-	-	-	TAIF538821	Yi-Shan Chao
P. minor	A1A1	-	cf'	2X	sex	Chao 2652	Taiwan, Hualien	l	OL658373	-	-	-	TAIF538716	Yi-Shan Chao
P. minor	A1A1	-	cf'	2X	sex	Chao 2713	Taiwan, Pingtung	l	OL658374	-	-	-	TAIF538676	Yi-Shan Chao
P. minor	-	T1T1	cf'	2X	sex	Chao 2497	Taiwan, Pingtung	l	-	OL657729	-	-	TAIF538791	Yi-Shan Chao
P. minor	A1A1	T1T1	cf'	2X	sex	Chao 2493	Taiwan, Pingtung	l	OL658375	OL657730	-	-	TAIF538779	Yi-Shan Chao
P. minor	A1A1	T1T1	cf'	2X	sex	Chao 2714	Taiwan, Pingtung	l	OL658376	OL657731	-	-	TAIF538674	Yi-Shan Chao
P. minor	A1A13	T1T1	-	-	-	Hsu 8411	Taiwan, New Taipei	l	OL658377, OL658378	OL657732	-	-	TAIF497084	Yi-Shan Chao
P. minor	A1A13	-	-	2X	sex	Chao 2649	Taiwan, Hualien	l	OL658379, OL658380	-	-	-	TAIF538698	Yi-Shan Chao
P. minor	A1A13	-	-	2X	sex	Chao 2650	Taiwan, Hualien	l	OL658381, OL658382	-	-	-	TAIF538697	Yi-Shan Chao
P. minor	A1A13	T1T1	-	2X	sex	Chao 2654	Taiwan, Hualien	l	OL658383, OL658384	OL657733	-	-	TAIF538711	Yi-Shan Chao
P. minor	A1A13	-	cf	2X	sex	Chao 2792	Taiwan, New Taipei	l	OL658385, OL658386	-	-	-	TAIF	Yi-Shan Chao
P. minor	A1A13	T1T1	cf	2X	sex	Chao 2647	Taiwan, Taitung	l	OL658387, OL658388	OL657734	-	-	TAIF538702	Yi-Shan Chao
P. minor	A1A13	T1T1	cf'	2X	sex	Chao 2715	Taiwan, Pingtung	l	OL658389, OL658390	OL657735	-	-	TAIF538847	Yi-Shan Chao
P. minor	A1A13	T1T1	cf'	2X	sex	Yeh s.n.	Taiwan, Taitung	l	OL658391, OL658392	OL657736	-	-	TAIF	Yi-Shan Chao
P. minor	A1A6	-	-	2X	sex	Chao 2651	Taiwan, Hualien	l	OL658393, OL658394	-	-	-	TAIF538718	Yi-Shan Chao
P. minor	A1A6	T1T1	cf	2X	sex	Chao 2642	Taiwan, Taitung	l	OL658395, OL658396	OL657737	-	-	TAIF538739	Yi-Shan Chao
P. minor	A1A6	T1T1	cf	2X	sex	Chao 2643	Taiwan, Taitung	l	OL658397, OL658398	OL657738	-	-	TAIF538737	Yi-Shan Chao
P. minor	A1A6	T27T27	cf'	2X	sex	Chao 2507	Taiwan, Pingtung	l	OL658399, OL658400	OL657739	-	-	TAIF538818	Yi-Shan Chao
P. minor	A1A6	T31T31	cf'	2X	sex	Chao 2500	Taiwan, Pingtung	l	OL658401, OL658402	OL657740	MZ291656	MZ340408	TAIF538827	Yi-Shan Chao
P. minor	A1A6	T1T1	-	2X	sex	Chao 2645	Taiwan, Taitung	l	OL658403, OL658404	OL657741	-	-	TAIF538745	Yi-Shan Chao		(已解決)有2個chao2644
P. minor	A1A6	T1T1	-	2X	sex	Yeh s.n.	Taiwan, Taitung	l	OL658405, OL658406	OL657742	-	-	TAIF	Yi-Shan Chao
P. minor	A5A13	-	-	2X	sex	J.H. Kuo s.n.	Taiwan, Taitung	l	OL658407, OL658408	-	-	-	TAIF	Yi-Shan Chao
P. minor	A5A13	T1T1	-	2X	sex	J.H. Kuo s.n.	Taiwan, Taitung	l	OL658409, OL658410	OL657743	-	-	TAIF	Yi-Shan Chao
P. minor	A6A6	T27T27	cf'	2X	sex	Chao 2653	Taiwan, Hualien	l	OL658411	OL657744	MZ291657	MZ340409	TAIF538713	Yi-Shan Chao
P. minor	A6A6	T1T1	cf	2X	sex	Hsu 8425	Taiwan, Taitung	l	OL658412	OL657745	-	-	TAIF	Yi-Shan Chao
P. mucronulata	-	-	-	-	-	Chao 1410	Philippines	-	-	-	KF289641	KF289511	TAIF439889	Yi-Shan Chao
P. natiensis	C3D4D7	V12W28W23	cy	3X	apo	Chao 2017	Japan, Kagoshima	l	OL658413, OL658414, OL658415	OL657746, OL657747, OL657748	MZ291647	MZ340399	TAIF538616	Yi-Shan Chao
P. natiensis	C3D4D7	-	cy	3X	-	Chao 2018	Japan, Kagoshima	l	OL658416, OL658417, OL658418	-	-	-	TAIF538618	Yi-Shan Chao
P. natiensis	C3D4D7	-	cy	3X	-	Chao 2019	Japan, Kagoshima	l	OL658419, OL658420, OL658421	-	-	-	TAIF538620	Yi-Shan Chao
P. natiensis	C3D4D7	-	cy	3X	-	Chao 2020	Japan, Kagoshima	l	OL658422, OL658423, OL658424	-	-	-	TAIF538622	Yi-Shan Chao
P. natiensis	C3D4D7	-	cy	3X	-	Chao 2021	Japan, Kagoshima	l	OL658425, OL658426, OL658427	-	-	-	TAIF538625	Yi-Shan Chao
P. natiensis	C3D4D7	-	cy	3X	-	Chao 2024	Japan, Kagoshima	l	OL658428, OL658429, OL658430	-	-	-	TAIF538633	Yi-Shan Chao
P. natiensis	C3D4D7	V12W28W23	cy	3X	-	Chao 2031	Japan, Kagoshima	l	OL658431, OL658432, OL658433	OL657749, OL657750, OL657751	-	-	TAIF538646	Yi-Shan Chao
P. natiensis	C3D4D7	V12W28W23	cy	-	-	Lu 25410	China, Guangxi	l	OL658434, OL658435, OL658436	OL657752, OL657753, OL657754	-	-	TAIF440785	Yi-Shan Chao
P. natiensis	C3D7	V12W23	cn	2X	apo	Chao 1842	Japan, Wakayama	l	OL658437, OL658438	OL657755, OL657756	MZ291644	MZ340396	TAIF538550	Yi-Shan Chao
P. natiensis	C3D7	-	-	2X	-	Chao 1825	Japan, Wakayama	l	OL658439, OL658440	-	-	-	TAIF538544	Yi-Shan Chao
P. natiensis	C3D7	-	-	2X	-	Chao 1831	Japan, Wakayama	l	OL658441, OL658442	-	-	-	TAIF538545	Yi-Shan Chao
P. natiensis	C3D7	-	-	2X	-	Chao 1832	Japan, Wakayama	l	OL658443, OL658444	-	-	-	TAIF538546	Yi-Shan Chao
P. natiensis	C3D7	-	-	2X	-	Chao 1838	Japan, Wakayama	l	OL658445, OL658446	-	-	-	TAIF538548	Yi-Shan Chao
P. natiensis	C3D7	-	-	2X	-	Chao 1905	Japan, Mie	l	OL658447, OL658448	-	-	-	TAIF538496	Yi-Shan Chao
P. natiensis	C3D7	-	-	2X	-	Chao 2042	Japan, Kagoshima	l	OL658449, OL658450	-	-	-	TAIF538653	Yi-Shan Chao
P. natiensis	C3D7	-	-	-	-	Chao 1824	Japan, Wakayama	l	OL658451, OL658452	-	-	-	TAIF538543	Yi-Shan Chao
P. natiensis	C3D7	-	cn	-	-	Chao 1910	Japan, Mie	l	OL658453, OL658454	-	-	-	TAIF538501	Yi-Shan Chao
P. natiensis	C3D7	V12W23	cn	2X	-	Chao 1906	Japan, Mie	l	OL658455, OL658456	OL657757, OL657758	KF289742	KF289612	TAIF538496	Yi-Shan Chao		NCBI#未登錄(已更正)
P. natiensis	C3D7	V12W23	cn	2X	-	Chao 2043	Japan, Kagoshima	l	OL658457, OL658458	OL657759, OL657760	-	-	TAIF538655	Yi-Shan Chao
P. natiensis	C3D7	V12W23	cn	-	-	Chao 1908	Japan, Mie	l	OL658459, OL658460	OL657761, OL657762	-	-	TAIF538498	Yi-Shan Chao
P. natiensis	C3D7	V12W23	cn	-	-	Chao 1909	Japan, Mie	l	OL658461, OL658462	OL657763, OL657764	-	-	TAIF538500	Yi-Shan Chao
P. natiensis	C3D7	V12W23	-	2X	-	Chao 1823	Japan, Kagoshima	l	OL658463, OL658464	OL657765, OL657766	-	-	TAIF538542	Yi-Shan Chao
P. oshimensis	A4A4	T1T1	cf	2X	sex	Kuo3694	Japan, Kagoshima	l	OL658465	OL657767	MZ291665	MZ340417	TAIF	Yi-Shan Chao
P. oshimensis	A4A4	T1T1	cf	2X	sex	Kuo3695	Japan, Kagoshima	l	OL658466	OL657768	-	-	TAIF	Yi-Shan Chao
P. oshimensis	A4A4	T1T1	cf	2X	sex	Kuo3696	Japan, Kagoshima	l	OL658467	OL657769	-	-	TAIF	Yi-Shan Chao
P. oshimensis	A4D1	T1W75	cf	2X	apo	Chao 1881	Japan, Mie	l	OL658468, OL658469	OL657770, OL657771	KF289741	KF289611	TAIF538569	Yi-Shan Chao
P. oshimensis	A4D1	-	-	2X	-	Chao 1882	Japan, Mie	l	OL658470, OL658471	-	-	-	TAIF538571	Yi-Shan Chao
P. oshimensis	A4D1	-	-	2X	-	Chao 1883	Japan, Mie	l	OL658472, OL658473	-	-	-	TAIF538572	Yi-Shan Chao
P. oshimensis	A4D1	-	-	2X	-	Chao 1884	Japan, Mie	l	OL658474, OL658475	-	-	-	TAIF538573	Yi-Shan Chao
P. oshimensis	A4D1	-	-	2X	-	Chao 1885	Japan, Mie	l	OL658476, OL658477	-	-	-	TAIF538575	Yi-Shan Chao
P. oshimensis	A4D1	-	-	2X	-	Chao 1890	Japan, Mie	l	OL658478, OL658479	-	-	-	TAIF538577	Yi-Shan Chao
P. oshimensis	A4D1	-	-	2X	-	Chao 1892	Japan, Mie	l	OL658480, OL658481	-	-	-	TAIF538581	Yi-Shan Chao
P. oshimensis	A4D1	T1W75	cf	2X	-	Chao 1879	Japan, Mie	l	OL658482, OL658483	OL657772, OL657773	-	-	TAIF538565	Yi-Shan Chao
P. oshimensis	A4D1	T1W75	cf	2X	-	Ebihara et al.3233	Japan, Miyazaki	l	OL658484, OL658485	OL657774, OL657775	-	-	TAIF	Yi-Shan Chao
P. oshimensis var. paraemeiensis	-	-	cs	-	apo	Zhang et al.20100430109		l	-	-	MZ291663	MZ340415	TAIF353342	Yi-Shan Chao
P. otaria	-	-	-	-	-	CRFJ FN26	India	-	-	-	KF289666	KF289536	TAIF357943	Christopher R. Fraser-Jenkins
P. pacifica	-	-	-	-	-	P.I. Forster 27643	Australia	-	-	-	KF289647	KF289517	MEL2172210	Yi-Shan Chao
P. perrottetii	D4F1	-	-	-	-	Huang 20061128-A	India	l	OL658486, OL658487	-	KF289726	KF289596	TAIF	Yi-Shan Chao		NCBI#未登錄(已更正)
P. perrottetii	F1F1	Y73Y73	-	-	apo	CRFJ FN 402	Nepal, Lalitpur	l	OL658488, OL658489	OL657776	-	-	TAIF	Yi-Shan Chao
P. perrottetii	F1F2	-	-	-	apo	CRFJ 34934 (FN212)	India	l	OL658490, OL658491	-	MZ291664	MZ340416	TAIF	Yi-Shan Chao
P. praetermissa	-	-	cc	-	-	CRFJ FN64	India, Kerala	l	-	-	KF289692	KF289562	TAIF357576	Yi-Shan Chao
P. pseudowulaiensis	D1D5	W5W52	cw	-	apo	Hsu 8437	Taiwan, New Taipei	l	OL658492, OL658493	OL657777, OL657778	MZ291670	MZ340422	TAIF497137	Yi-Shan Chao
P. pseudowulaiensis	D1D5	W5W52	cw	2X	-	Chao 1743	Taiwan, New Taipei	l	OL658494, OL658495	OL657779, OL657780	KF289678	KF289548	TAIF538532	Yi-Shan Chao		NCBI#未登錄(已更正)
P. pseudowulaiensis	D1D5	W5W52	cw	-	-	Wade 2499	China, Guangxi	l	OL658496, OL658497	OL657781, OL657782	-	-	TAIF	Yi-Shan Chao
P. pseudowulaiensis	D1D5	W5W52	-	-	-	S.Y.Lu 35001	Taiwan, New Taipei	l	OL658498, OL658499	OL657783, OL657784	-	-	TAIF	Yi-Shan Chao		採集者寫錯
P. pseudowulaiensis	D2D5	W52W23	cw	-	-	Wade 2408	China, Guangxi	l	OL658500, OL658501	OL657785, OL657786	-	-	TAIF	Yi-Shan Chao
P. pseudowulaiensis	D2D5	W52W23	cw	2X	apo	Ko33986	Vietnam	l	OL658502, OL658503	OL657787, OL657788	-	-	TAIF	Yi-Shan Chao
P. pseudowulaiensis	D4D5	-	-	2X	-	Lu 25215	China, Fujian	l	OL658504, OL658505	-	-	-	TAIF	Yi-Shan Chao
P. pseudowulaiensis	D4D5	W28W23	cy	2X	-	Chao 2552	Taiwan, Taitung	l	OL658506, OL658507	OL657789, OL657790	-	-	TAIF538843	Yi-Shan Chao
P. pseudowulaiensis	D4D5	W28W23	cy	-	-	Huang 465	China, Guangxi	l	OL658508, OL658509	OL657791, OL657792	-	-	TAIF	Yi-Shan Chao
P. pseudowulaiensis	D4D5	W5W28	cy	2X	apo	Wade2315	China, Guangxi	l	OL658510, OL658511	OL657793, OL657794	-	-	TAIF	Yi-Shan Chao
P. roseililacina	-	-	-	-	-	CRFJ FN31911	Nepal	-	-	-	KF289669	KF289539	TAIF358357	Christopher R. Fraser-Jenkins
P. satsumana	B1C3	V12X82	cs	2X	apo	Chao 1925	Japan, Kagoshima	l	OL658512, OL658513	OL657795, OL657796	MZ291645	MZ340397	TAIF538502	Yi-Shan Chao
P. satsumana	B1C3	-	cs	2X	-	Chao 2029	Japan, Kagoshima	l	OL658514, OL658515	-	-	-	TAIF538640	Yi-Shan Chao
P. satsumana	B1C3	V12X82	cs	2X	-	Chao 2015	Japan, Kagoshima	l	OL658516, OL658517	OL657797, OL657798	-	-	TAIF538614	Yi-Shan Chao
P. satsumana	B1C3	V12X82	cs	2X	-	Chao 2027	Japan, Kagoshima	l	OL658518, OL658519	OL657799, OL657800	-	-	TAIF538638	Yi-Shan Chao
P. scabristipes	-	-	-	-	-	Lu s.n.	Taiwan	h	-	-	KF289699	KF289569	TAIF180413	Yi-Shan Chao
P. setulosocostulata	-	-	ch	-	-	Chao 1146	Taiwan	h	-	-	KF289634	KF289501	TAIF432543	Yi-Shan Chao
P. setulosocostulata	-	Y11W89	-	-	-	Chao 1953	Taiwan, Nantou	h	-	OL657801, OL657802	-	-	TAIF538509	Yi-Shan Chao
P. setulosocostulata	D4H4H10	W52Y11W89	ch	3X	-	Chao 2527	Taiwan, Yilan	l	OL658520, OL658521, OL658522	OL657803, OL657804, OL657805	-	-	TAIF538801	Yi-Shan Chao
P. setulosocostulata	D4H4H10	W52Y11W89	ch	3X	apo	Chao 2526	Taiwan, Yilan	l	OL658523, OL658524, OL658525	OL657806, OL657807, OL657808	MZ291658	MZ340410	TAIF538817	Yi-Shan Chao
P. setulosocostulata	B2H3H5	X82Y11	ch	-	apo	Chao 1363	China, Yunnan	h	OL658526, OL658527, OL658528	OL657809, OL657810	-	-	TAIF538524	Yi-Shan Chao
P. subindivisa	-	-	-	-	-	CRFJ FN266	Bhutan	-	-	-	KF289700	KF289570	TAIF358584	Christopher R. Fraser-Jenkins
P. venusta	-	-	-	-	-	Chao 870	Taiwan	l	-	-	HM582650	KF289486	TAIF494464	Yi-Shan Chao
P. wallichiana	-	-	-	-	-	Kuo2810	Taiwan	l	-	-	KF289756	KF289489	TAIF513748	Yi-Shan Chao		(已更正)有2個chao951；NCBI#錯置；標本館號錯置(已更正)
P. wulaiensis	D2D4	W52W75	cd	2X	-	Lu 26667-1	Taiwan, Hsinchu	l	OL658529, OL658530	OL657811, OL657812	MF537503	MF537504	TAIF	Yi-Shan Chao
P. wulaiensis	D4D4	W78W78	cy	2X	apo	Ebihara et al. 3234	Japan, Miyazaki	l	OL658531	OL657813, OL657814	MZ291668	MZ340420	TAIF	Yi-Shan Chao
P. wulaiensis	D2D4	W52W75	cd	2X	-	Lu 28428	Taiwan, Hsinchu	l	OL658532, OL658533	OL657815, OL657816	-	-	TAIF	Yi-Shan Chao
P. wulaiensis	D2D4	W52W75	cd	2X	apo	Hsu 9088	Taiwan, New Taipei	l	OL658534, OL658535	OL657817, OL657818	-	-	TAIF	Yi-Shan Chao

## Sheet: YW修改20211203
Supplementary Table 1. Samples used for the molecular phylogenetic analyses of the Pteris fauriei group. Scientific names, nDNA genotype of the Knox3 gene, cpDNA haplotypes, ploidy levels, reproductive modes, collection numbers, localities, elevation, GenBank accession numbers (rbcL and matK), and herbaria are provided. All of the samples are deposited in TAIF. For each cpDNA haplotype (correspon…
Scientific name (Morphology-based)	Knox3 genotype	IBR3 genotype	cpDNA haplotype	Ploids	Reproductive mode	Collection number	Locality	Elevation (elevation ≤1000, l; >1000, h)	Knox3	IBR3	rbcL	matK	Herbarium	Determination
P. aff. confusa	-	-	-	-	-	CRFJ FN215	Nepal	l	-	-	KF289736	KF289606	TAIF	Yi-Shan Chao
P. argyraea	-	-	-	-	-	CRFJ FN145	India	l	-	-	KF289684	KF289554	TAIF357786	Christopher R. Fraser-Jenkins
P. arisanensis	-	S14Y21	-	-	-	Chao 2136	Taiwan, Nantou	h	-	OL657364, OL657365	-	-	TAIF538594	Yi-Shan Chao
P. arisanensis	A5D4G1	S19T20*	cf'	3X	apo	Chao 2296	Taiwan, Pingtung	l	OL657819, OL657820, OL657821	OL657366, OL657367	MZ291652	MZ340404	TAIF538610	Yi-Shan Chao
P. arisanensis	A5D4G1	S19T20*	-	3X	-	Lu 29269	Taiwan, Pingtung	l	OL657822, OL657823, OL657824	OL657368, OL657369	-	-	TAIF	Yi-Shan Chao
P. arisanensis	A5D4G1	S19T20*	cf'	3X	-	Lu 29269	Taiwan, Pingtung	l	OL657825, OL657826, OL657827	OL657370, OL657371	OL694313	OL694465	TAIF	Yi-Shan Chao
P. arisanensis	F4F5	Y21V22	-	-	-	Yang 190724001	Taiwan, Chiayi	h	OL657828, OL657829	OL657372, OL657373	-	-	TAIF	Yi-Shan Chao
P. arisanensis	F4F5	Y21V22	-	2X	-	Chao 2479	Taiwan, Kaohsiung	l	OL657830, OL657831	OL657374, OL657375	-	-	TAIF538689	Yi-Shan Chao
P. arisanensis	F4F5	Y21V22	-	2X	-	Chao 2480	Taiwan, Kaohsiung	l	OL657832, OL657833	OL657376, OL657377	-	-	TAIF538707	Yi-Shan Chao
P. arisanensis	F4F5	Y21V22	-	2X	-	Chao 2481	Taiwan, Kaohsiung	l	OL657834, OL657835	OL657378, OL657379	-	-	TAIF538705	Yi-Shan Chao
P. arisanensis	F4F5	Y21V22	-	2X	-	Chao 2488	Taiwan, Kaohsiung	l	OL657836, OL657837	OL657380, OL657381	-	-	TAIF538782	Yi-Shan Chao
P. arisanensis	F4F5	Y21V22	cx	2X	apo	Chao 2482	Taiwan, Kaohsiung	l	OL657838, OL657839	OL657382, OL657383	MZ291654	MZ340406	TAIF538765	Yi-Shan Chao
P. arisanensis	F4F5	Y21V22	cxx	-	apo	Yang 190724002	Taiwan, Chiayi	h	OL657840, OL657841	OL657384, OL657385	OL694363	OL694515	TAIF	Yi-Shan Chao
P. arisanensis	F7F7F7	Y21Y87*	cxx	3X	apo	Chao 2135	Taiwan, Nantou	h	OL657842	OL657386, OL657387	MZ291651	MZ340403	TAIF538593	Yi-Shan Chao
P. arisanensis	F7F7	-	-	2X	-	Chao 2487	Taiwan, Kaohsiung	l	OL657843	-	-	-	TAIF538784	Yi-Shan Chao
P. arisanensis	F7F7F7	Y21Y87*	-	-	-	Chao 2125	Taiwan, Nantou	h	OL657844	OL657388, OL657389	-	-	TAIF538591	Yi-Shan Chao
P. arisanensis	F4F23	Y21Y87	-	-	-	Yang 191030001	Taiwan, Chiayi	h	OL657845, OL657846	OL657390, OL657391	-	-	TAIF	Yi-Shan Chao
P. arisanensis	F7F23	Y21Y87	-	-	-	Yang 191030002	Taiwan, Chiayi	h	OL657847, OL657848	OL657392, OL657393	-	-	TAIF	Yi-Shan Chao
P. arisanensis	F7F23	Y21Y87	-	-	-	Yang 191030004	Taiwan, Chiayi	h	OL657849, OL657850	OL657394, OL657395	-	-	TAIF	Yi-Shan Chao
P. arisanensis	D7F4F5	Y21V22W23	-	-	-	Yang 190722001	Taiwan, Chiayi	h	OL657851, OL657852, OL657853	OL657396, OL657397, OL657398	-	-	TAIF	Yi-Shan Chao
P. arisanensis	D7F4F5	Y21V22W23	-	-	-	Yang 190722002	Taiwan, Chiayi	h	OL657854, OL657855, OL657856	OL657399, OL657400, OL657401	-	-	TAIF	Yi-Shan Chao
P. arisanensis	D7F4F5	Y21V22W23	-	-	-	Yang 190722003	Taiwan, Chiayi	h	OL657857, OL657858, OL657859	OL657402, OL657403, OL657404	-	-	TAIF	Yi-Shan Chao
P. arisanensis	D7F4F5	Y21V22W23	ca	3X	-	Hung s.n. Aug.2012	Taiwan, Nantou	h	OL657860, OL657861, OL657862	OL657405, OL657406, OL657407	OL694231	OL694383	TAIF416228	Yi-Shan Chao
P. arisanensis	D7F4F5	Y21V22W23	ca	3X	apo	Hsu s.n.20130116	Taiwan, Miaoli	h	OL657863, OL657864, OL657865	OL657408, OL657409, OL657410	MZ291666	MZ340418	TAIF	Yi-Shan Chao
P. arisanensis	D7F3G1	S14V22W23	ca	3X	apo	Chao 2858	China, Hong Kong	l	OL657866, OL657867, OL657868	OL657411, OL657412, OL657413	MZ357985	MZ357988	TAIF	Yi-Shan Chao
P. arisanensis	-	S14V22W23	ca	2X	-	Chao 2854	China, Hong Kong	l	-	OL657414, OL657415, OL657416	OL694232	OL694384	TAIF	Yi-Shan Chao
P. arisanensis	D7F3G1	-	ca	3X	-	Chao 1311	China, Guangdong	l	OL657869, OL657870, OL657871		OL694233	OL694385	TAIF538520	Yi-Shan Chao
P. arisanensis	D7F3G1	W5S14Y24	ca	2X	-	Wade2404	China, Guangxi	l	OL657872, OL657873, OL657874	OL657417, OL657418, OL657419	OL694234	OL694386	TAIF	Yi-Shan Chao
P. arisanensis	D7F3G1	W5S14Y24	ca	3X	apo	Chao 2867	China, Hong Kong	l	OL657875, OL657876, OL657877	OL657420, OL657421, OL657422	OL694235	OL694387	TAIF	Yi-Shan Chao
P. arisanensis	D5F3	W23Y24	-	-	-	Chao 3064	Vietnam	l	OL657878, OL657879	OL657423, OL657424	-	-	TAIF	Yi-Shan Chao
P. arisanensis	D5F3	W23Y24	-	-	-	Chao 3065	Vietnam	l	OL657880, OL657881	OL657425, OL657426	-	-	TAIF	Yi-Shan Chao
P. arisanensis	D5F3	-	ca	-	-	Wu860	China, Hainan	l	OL657882, OL657883	-	OL694236	OL694388	TAIF	Yi-Shan Chao
P. arisanensis	D5F3	W23Y24	ca	2X	apo	Chao 2483	Taiwan, Kaohsiung	l	OL657884, OL657885	OL657427, OL657428	OL694237	OL694389	TAIF538770	Yi-Shan Chao
P. aspericaulis	-	-	-	-	-	CRFJ FN36	India	l	-	-	KF289685	KF289555	TAIF319043	Christopher R. Fraser-Jenkins
P. asperula	-	-	-	-	-	Y.-C. Liu 9870	Philippines	l	-	-	KF289702	KF289572	TAIF	Yi-Shan Chao
P. assamica	-	-	-	-	-	CRFJ FN5	Nepal	l	-	-	KF289686	KF289556	TAIF320282	Christopher R. Fraser-Jenkins
P. austrotaiwanensis	-	-	ct	-	-	Chao 3255	Taiwan	l	-	-	MZ291667	MZ340419	TAIF535166	Yi-Shan Chao
P. austrotaiwanensis	D3D5	W69W23	ct	-	-	Chang20130726-005	Taiwan, Kaohsiung	l	OL657886, OL657887	OL657429, OL657430	OL694357	OL694509	TAIF	Yi-Shan Chao
P. austrotaiwanensis	D3D5	W69W23	ct	-	-	Lu s.n.	Taiwan, Pingtung	l	OL657888, OL657889	OL657431, OL657432	OL694358	OL694510	TAIF	Yi-Shan Chao
P. austrotaiwanensis	D3D5	W69W23	ct	2X	apo	Hsu s.n.20130315	Taiwan, Pingtung	l	OL657890, OL657891	OL657433, OL657434	OL694359	OL694511	TAIF	Yi-Shan Chao
P. bella	-	-	-	-	-	Chao 1649	Taiwan	l	-	-	KF289635	KF289502	TAIF432626	Yi-Shan Chao
P. biaurita	G1G1	W25W25	ci	-	-	Kao 03037	Costa Rica	l	OL657892	OL657435	MZ357984	MZ357987	TAIF498468	Yi-Shan Chao
P. biaurita	-	S14S14	-	2X	-	TBG111780	-	l	-	OL657436	-	-	TAIF	Yi-Shan Chao
P. biaurita	G1G1	S14S14	-	2X	-	Chao 2421	Malaysia, Pahang	l	OL657893	OL657437	-	-	TAIF503287	Yi-Shan Chao
P. biaurita	G1G1	S14S14	ci	-	-	Chao 1794	Cambodia, Ta Prohm	l	OL657894	OL657438	OL694328	OL694480	TAIF538533	Yi-Shan Chao
P. biaurita	G1G1	S14S14	ci	-	-	Huang 487	China, Guangxi	l	OL657895	OL657439	OL694329	OL694481	TAIF	Yi-Shan Chao
P. biaurita	G1G1	S14S14	-	2X	apo	Chao 2734	Vietnam	l	OL657896	OL657440	-	-	TAIF	Yi-Shan Chao
P. biaurita	F7G1*	S14Y21S25	ci	3X	apo	Chao 2484	Taiwan, Kaohsiung	l	OL657897, OL657898	OL657441, OL657442, OL657443	MZ291655	MZ340407	TAIF538776	Yi-Shan Chao
P. biaurita	F7G1*	-	-	-	-	Chao 3056	Vietnam	l	OL657899, OL657900	-	-	-	TAIF	Yi-Shan Chao
P. biaurita	F7G1*	-	-	-	-	Yang 190722004	Taiwan, Chiayi	h	OL657901, OL657902	-	-	-	TAIF	Yi-Shan Chao
P. biaurita	F7G1	-	-	2X	-	Chao 2470	Taiwan, Chiayi	h	OL657903, OL657904	-	-	-	TAIF538696	Yi-Shan Chao
P. biaurita	F7G1*	-	-	3X	-	Chao 2485	Taiwan, Kaohsiung	l	OL657905, OL657906	-	-	-	TAIF538769	Yi-Shan Chao
P. biaurita	F7G1*	S14Y21	-	-	-	Yang 190724004	Taiwan, Chiayi	h	OL657907, OL657908	OL657444, OL657445	-	-	TAIF	Yi-Shan Chao
P. biaurita	F7G1*	S19Y21	-	-	-	Yang 190724003	Taiwan, Chiayi	h	OL657909, OL657910	OL657446, OL657447	-	-	TAIF	Yi-Shan Chao
P. biaurita	F7G1*	Y21S25	-	-	-	Yang 190724005	Taiwan, Chiayi	h	OL657911, OL657912	OL657448, OL657449	-	-	TAIF	Yi-Shan Chao
P. biaurita	F7G1*	-	ci	check	-	Chao 2486	Taiwan, Kaohsiung	l	OL657913, OL657914	-	OL694330	OL694482	TAIF538774	Yi-Shan Chao
P. biaurita	F7G1*	-	ci	-	-	Chao 1624	Vietnam	l	OL657915, OL657916	-	OL694331	OL694483	TAIF538530	Yi-Shan Chao
P. biaurita	F7G1*	S14S19Y21	ci	-	apo	Chao 1317	China, Yunnan	h	OL657917, OL657918	OL657450, OL657451, OL657452	OL694332	OL694484	TAIF538522	Yi-Shan Chao
P. biaurita	F7G1*	Y21S70*	ci	3X	apo	Chao 2471	Taiwan, Pingtung	l	OL657919, OL657920	OL657453, OL657454	OL694333	OL694485	TAIF538693	Yi-Shan Chao
P. biaurita	G1G4	S19S19	ci	-	-	Chao 2420	Malaysia, Pahang	l	OL657921, OL657922	OL657455	OL694334	OL694486	TAIF503285	Yi-Shan Chao
P. biaurita	G1G4	S19S19	ci	2X	apo	Chao 2419	Malaysia, Pahang	l	OL657923, OL657924	OL657456	OL694335	OL694487	TAIF503284	Yi-Shan Chao
P. biaurita	G1G3	S19S19	ci	-	-	Chao 1224	China, Hainan	l	OL657925, OL657926	OL657457	OL694336	OL694488	TAIF538519	Yi-Shan Chao
P. biaurita	G1G3	S19S19	ci	-	apo	Chao 2752	Thailand, Chiang Mai	l	OL657927, OL657928	OL657458	OL694337	OL694489	TAIF	Yi-Shan Chao
P. biaurita	D7G1	S25W23	ca'	2X	apo	Chao 2869	China, Macao	l	OL657929, OL657930	OL657459, OL657460	MZ291660	MZ340412	TAIF	Yi-Shan Chao
P. biaurita	D7G1	S25W23	-	2X	-	Chao 2874	China, Macao	l	OL657931, OL657932	OL657461, OL657462	-	-	TAIF	Yi-Shan Chao
P. biaurita	D7G1	S25W23	ca'	2X	-	Chao 2868	China, Hong Kong	l	OL657933, OL657934	OL657463, OL657464	OL694242	OL694394	TAIF	Yi-Shan Chao
P. biaurita	F16G1	-	cxx	2X	apo	Chao 2478	Taiwan, Pingtung	l	OL657935, OL657936	-	MZ291653	MZ340405	TAIF538691	Yi-Shan Chao
P. biaurita	F16G1	-	-	-	-	Yang 190724006	Taiwan, Chiayi	h	OL657937, OL657938	-	-	-	TAIF	Yi-Shan Chao
P. biaurita	F16G1	S14Y87	-	-	-	Yang 191029002	Taiwan, Chiayi	h	OL657939, OL657940	OL657465, OL657466	-	-	TAIF	Yi-Shan Chao
P. biaurita	F16G1	S14Y87	-	-	-	Yang 191029003	Taiwan, Chiayi	h	OL657941, OL657942	OL657467, OL657468	-	-	TAIF	Yi-Shan Chao
P. biaurita	F16G1	S14Y87	-	-	-	Yang 191029004	Taiwan, Chiayi	h	OL657943, OL657944	OL657469, OL657470	-	-	TAIF	Yi-Shan Chao
P. biaurita	F16G1	S14Y87	-	-	-	Yang 191029001	Taiwan, Chiayi	h	OL657945, OL657946	OL657471, OL657472	-	-	TAIF	Yi-Shan Chao
P. biaurita subsp. fornicata	-	-	ci	-	-	CRFJ FN181	India	-	-	-	MZ291662	MZ340414	TAIF319984	Christopher R. Fraser-Jenkins
P. biaurita subsp. walkeriana		-	-	-	-	CRFJ FN160	India	-	-	-	KF289672	KF289542	TAIF319217	Christopher R. Fraser-Jenkins
P. boninensis	A7A7	T1T1	cb	2X	sex	Chao 1941	Japan, Tokyo	l	OL657947	OL657473	KF289743	KF289613	TAIF538504	Yi-Shan Chao
P. boninensis	A7A7	T1T1	cb	2X	sex	Chao 1942	Japan, Tokyo	l	OL657948	OL657474	MZ291646	MZ340398	TAIF538506	Yi-Shan Chao
P. boninensis	A1A7D5	-	-	3X	-	Chao 1999	Japan, Okinawa	l	OL657949, OL657950, OL657951		-	-	TAIF538495	Yi-Shan Chao
P. boninensis	A1A7D5	-	-	3X	-	Chao 2000	Japan, Okinawa	l	OL657952, OL657953, OL657954		-	-	TAIF538515	Yi-Shan Chao
P. boninensis	A1A7D5	-	-	3X	-	Chao 2001	Japan, Okinawa	l	OL657955, OL657956, OL657957		-	-	TAIF538517	Yi-Shan Chao
P. boninensis	A1A7D5	-	-	3X	-	Chao 2002	Japan, Okinawa	l	OL657958, OL657959, OL657960		-	-	TAIF538612	Yi-Shan Chao
P. boninensis	A1A7D5	W2T1*	-	3X	-	Chao 1822	Japan, Wakayama	l	OL657961, OL657962, OL657963	OL657475, OL657476	-	-	TAIF538539	Yi-Shan Chao
P. boninensis	A1A7D5	-	cb	3X	-	Chao 1998	Japan, Okinawa	l	OL657964, OL657965, OL657966		OL694243	OL694395	TAIF538492	Yi-Shan Chao
P. boninensis	A1A7D5	W2T1*	cb	3X	apo	Chao 1818	Japan, Wakayama	l	OL657967, OL657968, OL657969	OL657477, OL657478	OL694244	OL694396	TAIF538534	Yi-Shan Chao
P. boninensis	A1A7D5	W2T1T7	cb	3X	apo	Chao 1819	Japan, Wakayama	l	OL657970, OL657971, OL657972	OL657479, OL657480, OL657481	OL694245	OL694397	TAIF538537	Yi-Shan Chao
P. cf. fauriei	D4D7	W29W23	-	2X	-	Chao 2554	Taiwan, Taitung	l	OL657973, OL657974	OL657484, OL657485	-	-	TAIF538838	Yi-Shan Chao
P. cf. fauriei	D4D7	W29W23	-	2X	-	Chao 2560	Taiwan, Taitung	l	OL657975, OL657976	OL657486, OL657487	-	-	TAIF538833	Yi-Shan Chao
P. cf. fauriei	D4D7	-	ca	-	-	Knapp 4187	Taiwan, Hualien	l	OL657977, OL657978	-	OL694238	OL694390	TAIF	Yi-Shan Chao
P. cf. fauriei	D4D7	W5W23	ca	2X	-	Chao 2907	Taiwan, Pingtung	l	OL657979, OL657980	OL657488, OL657489	OL694239	OL694391	TAIF	Yi-Shan Chao
P. cf. fauriei	D4D7	-	cy	2X	-	Chao 2040	Japan, Kagoshima	l	OL657981, OL657982	-	OL694364	OL694516	TAIF538649	Yi-Shan Chao
P. cf. fauriei	D4D7	-	cy	2X	-	Chao 2041	Japan, Kagoshima	l	OL657983, OL657984	-	OL694365	OL694517	TAIF538651	Yi-Shan Chao
P. cf. fauriei	D4D7	W29W23	cy	2X	-	Chao 2561	Taiwan, Taitung	l	OL657985, OL657986	OL657490, OL657491	OL694366	OL694518	TAIF538756	Yi-Shan Chao
P. cf. fauriei	D4D7	W5W28	cy	-	apo	Lu 25409	China, Guangxi	l	OL657987, OL657988	OL657492, OL657493	OL694367	OL694519	TAIF	Yi-Shan Chao
P. cf. fauriei	D4D7	W28W23	cy	2X	apo	Chao 2035	Japan, Kagoshima	l	OL657989, OL657990	OL657494, OL657495	MZ291649	MZ340401	TAIF538647	Yi-Shan Chao
P. cf. fauriei	D4D7	W29W23	cy	2X	apo	Chao 2553	Taiwan, Taitung	l	OL657991, OL657992	OL657496, OL657497	OL694368	OL694520	TAIF538841	Yi-Shan Chao
P. cf. fauriei	C1D1	V12X79	cs	2X	-	Chao 1945	Japan, Shizuoka	l	OL657993, OL657994	OL657498, OL657499	OL694347	OL694499	TAIF538508	Yi-Shan Chao
P. cf. fauriei	C1D1	V12X79	cs	2X	apo	Chao 2028	Japan, Kagoshima	l	OL657995, OL657996	OL657500, OL657501	OL694348	OL694500	TAIF538641	Yi-Shan Chao
P. cf. fauriei	A5A12D8	W5T1T4	-	3X	-	Wade3659-2	Japan, Okinawa	l	OL657997, OL657998, OL657999	OL657502, OL657503, OL657504	-	-	TAIF	Yi-Shan Chao
P. cf. fauriei	A5A12D8	W5T1T4	-	3X	-	Wade3659-4	Japan, Okinawa	l	OL658000, OL658001, OL658002	OL657505, OL657506, OL657507	-	-	TAIF	Yi-Shan Chao
P. cf. fauriei	A5A12D8	W5T1T4	cf	3X	apo	Wade3659-1	Japan, Okinawa	l	OL658003, OL658004, OL658005	OL657508, OL657509, OL657510	OL694248	OL694400	TAIF	Yi-Shan Chao
P. cf. fauriei	A4D7	W5T1	cf	2X	apo	Chao 2155	Taiwan, Hsinchu	l	OL658006, OL658007	OL657511, OL657512	OL694249	OL694401	TAIF538595	Yi-Shan Chao
P. cf. fauriei	A4D7*	T1W23	cf	3X	apo	Chao 2156	Taiwan, Hsinchu	l	OL658008, OL658009	OL657513, OL657514	OL694250	OL694402	TAIF538598	Yi-Shan Chao
P. confusa	-	-	cc	-	apo	Lu 32448	Sri Lanka, Kithulgala North	l	-	-	MZ291671	MZ340423	TAIF	Yi-Shan Chao
P. dataensis	-	-	-	-	-	Y.-C. Liu 9973	Philippines		-	-	KF289703	KF289573	TAIF	Yi-Shan Chao
P. fauriei	A6D7	-	-	2X	-	Chao 2669	Taiwan, New Taipei	l	OL658010, OL658011	-	-	-	TAIF538730	Yi-Shan Chao
P. fauriei	A6D7	-	-	2X	-	Chao 2711	Taiwan, Pingtung	l	OL658012, OL658013	-	-	-	TAIF538680	Yi-Shan Chao
P. fauriei	A6D7	-	-	2X	-	Chao 2712	Taiwan, Pingtung	l	OL658014, OL658015	-	-	-	TAIF538679	Yi-Shan Chao
P. fauriei	A6D7	-	-	2X	-	Chao 2796	Taiwan, New Taipei	l	OL658016, OL658017	-	-	-	TAIF	Yi-Shan Chao
P. fauriei	A6D7	-	-	2X	-	Chao 2859	China, Hong Kong	l	OL658018, OL658019	-	-	-	TAIF	Yi-Shan Chao
P. fauriei	A6D7	-	-	2X	-	Chao 2880	China, Macao	l	OL658020, OL658021	-	-	-	TAIF	Yi-Shan Chao
P. fauriei	A6D7	-	-	2X	-	Chao 2881	China, Macao	l	OL658022, OL658023	-	-	-	TAIF	Yi-Shan Chao
P. fauriei	A6D7	-	-	2X	-	Chao 2882	China, Macao	l	OL658024, OL658025	-	-	-	TAIF	Yi-Shan Chao
P. fauriei	A6D7	-	-	2X	-	Kuo s.n.	Taiwan, Pingtung	l	OL658026, OL658027	-	-	-	TAIF	Yi-Shan Chao
P. fauriei	A6D7	-	-	2X	-	Lu s.n.20151025-3	Taiwan, Yilan	l	OL658028, OL658029	-	-	-	TAIF	Yi-Shan Chao
P. fauriei	A6D7	-	-	2X	-	Wade3679-1	Japan, Okinawa	l	OL658030, OL658031	-	-	-	TAIF	Yi-Shan Chao
P. fauriei	A6D7	-	-	2X	-	Wade3679-2	Japan, Okinawa	l	OL658032, OL658033	-	-	-	TAIF	Yi-Shan Chao
P. fauriei	A6D7	-	-	-	-	Chao 2797	Taiwan, New Taipei	l	OL658034, OL658035	-	-	-	TAIF	Yi-Shan Chao
P. fauriei	A6D7	W5T1	-	2X	-	Chao 2861	China, Hong Kong	l	OL658036, OL658037	OL657515, OL657516	-	-	TAIF	Yi-Shan Chao
P. fauriei	A6D7	W5T1	-	2X	-	Chao 2862	China, Hong Kong	l	OL658038, OL658039	OL657517, OL657518	-	-	TAIF	Yi-Shan Chao
P. fauriei	A6D7	W5T1	-	2X	-	Chao 2863	China, Hong Kong	l	OL658040, OL658041	OL657519, OL657520	-	-	TAIF	Yi-Shan Chao
P. fauriei	A6D7	W5T1	-	2X	-	Chao 2879	China, Macao	l	OL658042, OL658043	OL657521, OL657522	-	-	TAIF	Yi-Shan Chao
P. fauriei	A6D7	W5T1	-	2X	-	Chao 2902	Taiwan, Yilan	l	OL658044, OL658045	OL657523, OL657524	-	-	TAIF	Yi-Shan Chao
P. fauriei	A6D7	W5T1	-	2X	-	Chao 2906	Taiwan, Pingtung	l	OL658046, OL658047	OL657525, OL657526	-	-	TAIF	Yi-Shan Chao
P. fauriei	A6D7	-	cf	-	-	Chao 2795	Taiwan, New Taipei	l	OL658048, OL658049	-	OL694251	OL694403	TAIF	Yi-Shan Chao
P. fauriei	A6D7	-	cf	-	-	Ebihara3188	Japan, Okinawa	l	OL658050, OL658051	-	OL694252	OL694404	TAIF	Yi-Shan Chao
P. fauriei	A6D7	-	cf	-	-	Ebihara3189	Japan, Okinawa	l	OL658052, OL658053	-	OL694253	OL694405	TAIF	Yi-Shan Chao
P. fauriei	A6D7	-	cf	-	-	Ebihara3190	Japan, Okinawa	l	OL658054, OL658055	-	OL694254	OL694406	TAIF	Yi-Shan Chao
P. fauriei	A6D7	-	cf	-	-	Kuo3414	Japan, Okinawa	l	OL658056, OL658057	-	OL694255	OL694407	TAIF	Yi-Shan Chao
P. fauriei	A6D7	-	cf	2X	-	Chao 2719	Taiwan, Pingtung	l	OL658058, OL658059	-	OL694256	OL694408	TAIF538688	Yi-Shan Chao
P. fauriei	A6D7	-	cf	2X	-	Kuo s.n.	Taiwan, Pingtung	l	OL658060, OL658061	-	OL694257	OL694409	TAIF	Yi-Shan Chao
P. fauriei	A6D7	W30T1	cf	-	-	Kuo3415	Japan, Okinawa	l	OL658062, OL658063	OL657527, OL657528	OL694258	OL694410	TAIF	Yi-Shan Chao
P. fauriei	-	W5T1	cf	-	-	Chao 3070	Vietnam	l	-	OL657529, OL657530	OL694259	OL694411	TAIF	Yi-Shan Chao
P. fauriei	A6D7	W5T1	cf	-	-	Ebihara3191	Japan, Okinawa	l	OL658064, OL658065	OL657531, OL657532	OL694260	OL694412	TAIF	Yi-Shan Chao
P. fauriei	A6D7	W5T1	cf	-	-	Kuo3413	Japan, Okinawa	l	OL658066, OL658067	OL657533, OL657534	OL694261	OL694413	TAIF	Yi-Shan Chao
P. fauriei	A6D7	W5T1	cf	2X	-	Chao 2505	Taiwan, Pingtung	l	OL658068, OL658069	OL657535, OL657536	OL694262	OL694414	TAIF538808	Yi-Shan Chao
P. fauriei	A6D7	W5T1	cf	2X	-	Chao 2506	Taiwan, Pingtung	l	OL658070, OL658071	OL657537, OL657538	OL694263	OL694415	TAIF538803	Yi-Shan Chao
P. fauriei	A6D7	W5T1	cf	2X	-	Chao 2720	Taiwan, Pingtung	l	OL658072, OL658073	OL657539, OL657540	OL694264	OL694416	TAIF538687	Yi-Shan Chao
P. fauriei	A6D7	W5T1	cf	2X	-	Chao 2860	China, Hong Kong	l	OL658074, OL658075	OL657541, OL657542	OL694265	OL694417	TAIF	Yi-Shan Chao
P. fauriei	A6D7	W5T1	cf	2X	-	Kuo s.n.	Taiwan, Pingtung	l	OL658076, OL658077	OL657543, OL657544	OL694266	OL694418	TAIF	Yi-Shan Chao
P. fauriei	-	W5T1	-	2X	-	Chao 2855	China, Hong Kong	l	-	OL657545, OL657546	-	-	TAIF	Yi-Shan Chao
P. fauriei	A6D7	W5T1	cf	2X	apo	Chao 2610	Taiwan, New Taipei	l	OL658078, OL658079	OL657547, OL657548	OL694267	OL694419	TAIF	Yi-Shan Chao
P. fauriei	A6D7	W5T1	cf	2X	apo	Chao 2668	Taiwan, New Taipei	l	OL658080, OL658081	OL657549, OL657550	OL694268	OL694420	TAIF538732	Yi-Shan Chao
P. fauriei	-	W5T1*	cf	3X	-	Chao 2679	Taiwan, Pingtung	l	-	OL657551, OL657552	OL694269	OL694421	TAIF538682	Yi-Shan Chao
P. fauriei	A6D7*	W5T1*	cf	3X	-	Chao 2672	Taiwan, New Taipei	l	OL658082, OL658083	OL657553, OL657554	OL694270	OL694422	TAIF538723	Yi-Shan Chao
P. fauriei	A6D7*	W5T1*	cf	3X	-	Lu s.n.20151025-4	Taiwan, Yilan	l	OL658084, OL658085	OL657555, OL657556	OL694271	OL694423	TAIF	Yi-Shan Chao
P. fauriei	A6D7*	W5T1*	cf	3X	apo	Chao 2667	Taiwan, New Taipei	l	OL658086, OL658087	OL657557, OL657558	OL694272	OL694424	TAIF538708	Yi-Shan Chao
P. fauriei	A1D7*	W5T1*	-	-	-	Yang 191005006	Taiwan, Keelung	l	OL658088, OL658089	OL657559, OL657560	-	-	TAIF	Yi-Shan Chao
P. fauriei	A1D7*	W5T1*	-	-	-	Yang 191005007	Taiwan, Keelung	l	OL658090, OL658091	OL657561, OL657562	-	-	TAIF	Yi-Shan Chao
P. fauriei	A1D7*	W5T1*	-	-	-	Yang 191005008	Taiwan, Keelung	l	OL658092, OL658093	OL657563, OL657564	-	-	TAIF	Yi-Shan Chao
P. fauriei	A1D7*	W5T1*	-	-	-	Yang 191006001	Taiwan, Keelung	l	OL658094, OL658095	OL657565, OL657566	-	-	TAIF	Yi-Shan Chao
P. fauriei	A1D7*	W5T1*	-	3X	apo	Yang 191005005	Taiwan, Keelung	l	OL658096, OL658097	OL657567, OL657568	-	-	TAIF	Yi-Shan Chao
P. fauriei	A1A6D7	-	-	?	-	Chao 2084	Taiwan, Keelung	l	OL658098, OL658099, OL658100	-	-	-	TAIF538590	Yi-Shan Chao
P. fauriei	A1A6D7	-	-	3X	-	Chao 2080	Taiwan, Keelung	l	OL658101, OL658102, OL658103	-	-	-	TAIF538481	Yi-Shan Chao
P. fauriei	A1A6D7	-	-	3X	-	Chao 2081	Taiwan, Keelung	l	OL658104, OL658105, OL658106	-	-	-	TAIF538483	Yi-Shan Chao
P. fauriei	A1A6D7	-	-	3X	-	Lu s.n.20151025-1	Taiwan, Yilan	l	OL658107, OL658108, OL658109	-	-	-	TAIF	Yi-Shan Chao
P. fauriei	A1A6D7	W5T1*	cf	3X	-	Chao 2082	Taiwan, Keelung	l	OL658110, OL658111, OL658112	OL657569, OL657570	MZ291650	MZ340402	TAIF538486	Yi-Shan Chao
P. fauriei	A1A6D7	W5T1*	-	3X	-	Chao 2678	Taiwan, Pingtung	l	OL658113, OL658114, OL658115	OL657571, OL657572	-	-	TAIF538685	Yi-Shan Chao
P. fauriei	A1A6D7	W5T1*	-	3X	-	Chao 2803	Taiwan, Matsu	l	OL658116, OL658117, OL658118	OL657573, OL657574	-	-	TAIF	Yi-Shan Chao
P. fauriei	A1A6D7	W5T1*	-	3X	-	Chao 2804	Taiwan, Matsu	l	OL658119, OL658120, OL658121	OL657575, OL657576	-	-	TAIF	Yi-Shan Chao
P. fauriei	A1A6D7	W5T1*	-	3X	-	Ebihara3166	Japan, Okinawa	l	OL658122, OL658123, OL658124	OL657577, OL657578	-	-	TAIF	Yi-Shan Chao
P. fauriei	A1A6D7	W5T1*	cf	3X	-	Chao 2670	Taiwan, New Taipei	l	OL658125, OL658126, OL658127	OL657579, OL657580	OL694273	OL694425	TAIF538727	Yi-Shan Chao
P. fauriei	A1A6D7	W5T1*	cf	3X	-	Chao 2671	Taiwan, New Taipei	l	OL658128, OL658129, OL658130	OL657581, OL657582	OL694274	OL694426	TAIF538725	Yi-Shan Chao
P. fauriei	A1A6D7	W5T1*	cf	3X	-	Chao 2801	Taiwan, Matsu	l	OL658131, OL658132, OL658133	OL657583, OL657584	OL694275	OL694427	TAIF	Yi-Shan Chao
P. fauriei	A1A6D7	W5T1*	cf	3X	-	Chao 2903	Taiwan, Yilan	l	OL658134, OL658135, OL658136	OL657585, OL657586	OL694276	OL694428	TAIF	Yi-Shan Chao
P. fauriei	A1A6D7	W5T1*	cf	3X	-	Lu s.n.20151025-2	Taiwan, Yilan	l	OL658137, OL658138, OL658139	OL657587, OL657588	OL694277	OL694429	TAIF	Yi-Shan Chao
P. fauriei	A1A6D7	-	cf	3X	-	Chao 2677	Taiwan, Pingtung	l	OL658140, OL658141, OL658142		OL694278	OL694430	TAIF538721	Yi-Shan Chao
P. fauriei	A1A6D7	W5T1*	cf	3X	apo	Chao 2802	Taiwan, Matsu	l	OL658143, OL658144, OL658145	OL657589, OL657590	OL694279	OL694431	TAIF	Yi-Shan Chao
P. fauriei	A11D32*	W5T1*	cf	3X	-	Chao 2807	Taiwan, Matsu	l	OL658146, OL658147	OL657591, OL657592	OL694280	OL694432	TAIF	Yi-Shan Chao
P. fauriei	A11D32*	W5T1*	cf	3X	apo	Chao 2805	Taiwan, Matsu	l	OL658148, OL658149	OL657593, OL657594	OL694281	OL694433	TAIF	Yi-Shan Chao
P. fauriei	A1A13D7	W5T1*	-	-	-	Chao 2791	Taiwan, New Taipei	l	OL658150, OL658151, OL658152	OL657595, OL657596	-	-	TAIF	Yi-Shan Chao
P. fauriei	A1A13D7	W5T1*	cf	-	apo	Chao 2790	Taiwan, New Taipei	l	OL658153, OL658154, OL658155	OL657597, OL657598	OL694282	OL694434	TAIF	Yi-Shan Chao
P. fauriei	-	-	cf	-	-	Chao 2083	Taiwan, Keelung	l	-	-	MF416322	MF416328	TAIF538588	Yi-Shan Chao
P. fauriei	A3A5D7	-	-	3X	-	Chao 1994	Japan, Okinawa	l	OL658156, OL658157, OL658158		-	-	TAIF538673	Yi-Shan Chao
P. fauriei	A3A5D7	-	-	3X	-	Chao 2069	Japan, Kagoshima	l	OL658159, OL658160, OL658161		-	-	TAIF538667	Yi-Shan Chao
P. fauriei	A3A5D7	W5T1T4	-	3X	-	Chao 2053	Japan, Kagoshima	l	OL658162, OL658163, OL658164	OL657599, OL657600, OL657601	-	-	TAIF538662	Yi-Shan Chao
P. fauriei	A3A5D7	-	cf	-	-	Chao 2050	Japan, Kagoshima	l	OL658165, OL658166, OL658167		OL694283	OL694435	TAIF538657	Yi-Shan Chao
P. fauriei	A3A5D7	-	cf	-	-	Ebihara et al. 3254	Japan, Miyazaki	l	OL658168, OL658169, OL658170		OL694284	OL694436	TAIF	Yi-Shan Chao
P. fauriei	A3A5D7	-	cf	3X	-	Chao 1992	Japan, Okinawa	l	OL658171, OL658172, OL658173		OL694285	OL694437	TAIF538669	Yi-Shan Chao
P. fauriei	A3A5D7	-	cf	3X	-	Chao 1993	Japan, Okinawa	l	OL658174, OL658175, OL658176		OL694286	OL694438	TAIF538671	Yi-Shan Chao
P. fauriei	A3A5D7	-	cf	3X	-	Ebihara3167	Japan, Okinawa	l	OL658177, OL658178, OL658179		OL694287	OL694439	TAIF	Yi-Shan Chao
P. fauriei	A3A5D7	-	cf	3X	-	Ebihara3168	Japan, Okinawa	l	OL658180, OL658181, OL658182		OL694288	OL694440	TAIF	Yi-Shan Chao
P. fauriei	A3A5D7	-	cf	3X	-	Kuo s.n.121101-1 plot 1	Japan, Okinawa	l	OL658183, OL658184, OL658185		OL694289	OL694441	TAIF	Yi-Shan Chao
P. fauriei	A3A5D7	-	cf	3X	-	Kuo3418	Japan, Kagoshima	l	OL658186, OL658187, OL658188		OL694290	OL694442	TAIF	Yi-Shan Chao
P. fauriei	A3A5D7	-	cf	3X	-	Kuo3419	Japan, Kagoshima	l	OL658189, OL658190, OL658191		OL694291	OL694443	TAIF	Yi-Shan Chao
P. fauriei	A3A5D7	W5T1	cf	3X	-	Chao 2068	Japan, Kagoshima	l	OL658192, OL658193, OL658194	OL657602, OL657603	OL694292	OL694444	TAIF538664	Yi-Shan Chao
P. fauriei	A3A5D7	W5T1T4	cf	-	-	Chao 2157	Taiwan, Hsinchu	l	OL658195, OL658196, OL658197	OL657604, OL657605, OL657606	OL694293	OL694445	TAIF538600	Yi-Shan Chao
P. fauriei	A3A5D7	W5T1T4	cf	3X	-	Chao 1997	Japan, Okinawa	l	OL658198, OL658199, OL658200	OL657607, OL657608, OL657609	OL694294	OL694446	TAIF538490	Yi-Shan Chao
P. fauriei	A3A5D7	W5T1T4	cf	3X	-	Kuo3399	Japan, Okinawa	l	OL658201, OL658202, OL658203	OL657610, OL657611, OL657612	OL694295	OL694447	TAIF	Yi-Shan Chao
P. fauriei	A3A5D7	W5T1T4	cf	3X?	-	Ebihara3169	Japan, Okinawa	l	OL658204, OL658205, OL658206	OL657613, OL657614, OL657615	OL694296	OL694448	TAIF	Yi-Shan Chao
P. fauriei	A3A5D7	-	-	3X	apo	Chao 2051	Japan, Kagoshima	l	OL658207, OL658208, OL658209		-	-	TAIF538659	Yi-Shan Chao
P. flava	-	-	-	-	-	M. Kurutok 23	Sabah	l	-	-	KF289731	KF289601	KEP59963	Yi-Shan Chao
P. formosana	-	-	-	-	-	Chao 951	Taiwan	l	-	-	KF289630	KF289491	TAIF435614	Yi-Shan Chao
P. giasii	-	-	-	-	-	CRFJ 30176	Bangladesh	-	-	-	KF289660	KF289530	TAIF358100	Christopher R. Fraser-Jenkins
P. himalayensis	-	-	-	-	-	CRFJ FN361	India	-	-	-	KF289662	KF289532	TAIF358051	Christopher R. Fraser-Jenkins
P. hirtula	-	-	-	-	-	CRFJ FN180	India	-	-	-	KF289687	KF289557	TAIF319786	Christopher R. Fraser-Jenkins
P. kathmanduensis	-	-	-	-	-	CRFJ FN35	Nepal	-	-	-	KF289663	KF289533	TAIF309749	Christopher R. Fraser-Jenkins
P. kawabatae	C3D1	V12W75	cl	2X	apo	Chao 2022	Japan, Kagoshima	l	OL658210, OL658211	OL657616, OL657617	MZ291648	MZ340400	TAIF538628	Yi-Shan Chao
P. kawabatae	C3D1	-	-	2X	-	Chao 1845	Japan, Wakayama	l	OL658212, OL658213	-	-	-	TAIF538551	Yi-Shan Chao
P. kawabatae	C3D1	-	-	2X	-	Chao 1868	Japan, Wakayama	l	OL658214, OL658215	-	-	-	TAIF538560	Yi-Shan Chao
P. kawabatae	C3D1	-	-	2X	-	Chao 1880	Japan, Mie	l	OL658216, OL658217	-	-	-	TAIF538567	Yi-Shan Chao
P. kawabatae	C3D1	-	-	2X	-	Chao 1891	Japan, Mie	l	OL658218, OL658219	-	-	-	TAIF538579	Yi-Shan Chao
P. kawabatae	C3D1	-	-	2X	-	Chao 1895	Japan, Mie	l	OL658220, OL658221	-	-	-	TAIF538582	Yi-Shan Chao
P. kawabatae	C3D1	-	-	2X	-	Chao 1896	Japan, Mie	l	OL658222, OL658223	-	-	-	TAIF538585	Yi-Shan Chao
P. kawabatae	C3D1	-	-	2X	-	Chao 1897	Japan, Mie	l	OL658224, OL658225	-	-	-	TAIF538511	Yi-Shan Chao
P. kawabatae	C3D1	V12W75	-	2X	-	Chao 1929	Japan, Miyazaki	l	OL658226, OL658227	OL657618, OL657619	-	-	TAIF538503	Yi-Shan Chao
P. kawabatae	C3D1	-	cl	2X	-	Chao 2023	Japan, Kagoshima	l	OL658228, OL658229	-	OL694340	OL694492	TAIF538631	Yi-Shan Chao
P. kawabatae	C3D1	-	cl	2X	-	Chao 2030	Japan, Kagoshima	l	OL658230, OL658231	-	OL694341	OL694493	TAIF538644	Yi-Shan Chao
P. kawabatae	C3D1	V12W75	cl	-	-	Chao 1848	Japan, Wakayama	l	OL658232, OL658233	OL657620, OL657621	KF289738	KF289608	TAIF538554	Yi-Shan Chao
P. kawabatae	C3D1	V12W75	cl	2X	-	Chao 2025	Japan, Kagoshima	l	OL658234, OL658235	OL657622, OL657623	OL694342	OL694494	TAIF538636	Yi-Shan Chao
P. kawabatae	C3D1	-	-	2X	apo, Nakato & Ebihara 2016 (Bull. Nat. Mus. Nat. Sci. B 42: 25-40)	Ebihara et al. 3239	Japan, Miyazaki	l	OL658236, OL658237	-	-	-	TAIF	Yi-Shan Chao
P. kawabatae	-	-	ce	-	-	Chao 1637	Vietnam	l	-	-	KF289655	KF289525	TAIF411544	Yi-Shan Chao
P. kawabatae	C3D7E2	V41V86W23	ca	-	apo	Knapp 4145	Taiwan, New Taipei	l	OL658238, OL658239, OL658240	OL657624, OL657625, OL657626	OL694240	OL694392	TAIF	Yi-Shan Chao
P. kawabatae	C3E2	V41V86	ce	-	apo	Lu 22877	Taiwan, Keelung	l	OL658241, OL658242	OL657627, OL657628	MZ291661	MZ340413	TAIF369908	Yi-Shan Chao
P. kawabatae	B4H3	X82Y11	cs	2X	apo	Lu 28430B	Taiwan, Hsinchu	l	OL658243, OL658244	OL657629, OL657630	OL694349	OL694501	TAIF	Yi-Shan Chao
P. kawabatae	B4D5H1	W23X82Y11	-	3X	-	Lu 28430A	Taiwan, Hsinchu	l	OL658245, OL658246, OL658247	OL657631, OL657632, OL657633	-	-	TAIF	Yi-Shan Chao
P. kawabatae	B4D5H1	W23X82Y11	cs	-	-	Lu s.n.	Taiwan, Hsinchu	l	OL658248, OL658249, OL658250	OL657634, OL657635, OL657636	OL694350	OL694502	TAIF	Yi-Shan Chao
P. kawabatae	B4D5H1	W23X82Y11	cs	3X	apo	Lu 28259	Taiwan, Hsinchu	l	OL658251, OL658252, OL658253	OL657637, OL657638, OL657639	OL694351	OL694503	TAIF	Yi-Shan Chao
P. kawabatae	B4D2H4	W52X82Y11	-	-	-	Chao 2172	China, Guizhou	l	OL658254, OL658255, OL658256	OL657640, OL657641, OL657642	-	-	TAIF538604	Yi-Shan Chao
P. kawabatae	B4D2H4	W52X82Y11	cs	-	-	Chao 2166	China, Guizhou	l	OL658257, OL658258, OL658259	OL657643, OL657644, OL657645	OL694352	OL694504	TAIF538602	Yi-Shan Chao
P. kawabatae	B4D2H4	W52X82Y11	cs	-	apo	Chao 2170	China, Guizhou	l	OL658260, OL658261, OL658262	OL657646, OL657647, OL657648	OL694353	OL694505	TAIF538603	Yi-Shan Chao
P. keysseri	-	-	-	-	-	Chao 1403	Philippines	-	-	-	KF289640	KF289510	TAIF538527	Yi-Shan Chao
P. khasiana	-	-	-	-	-	CRFJ FN129	India	-	-	-	KF289688	KF289558	TAIF418976	Christopher R. Fraser-Jenkins
P. kidoi	-	-	-	-	-	Dai 1917	Taiwan	l	-	-	HM582613	KF289500	TAIF438373	Yi-Shan Chao
P. kiuschiuensis	C3H1	V12Y11	ck	2X	apo	Chao 1852	Japan, Wakayama	l	OL658263, OL658264	OL657649, OL657650	KF289739	KF289609	TAIF538555	Yi-Shan Chao
P. kiuschiuensis	C3H1	-	-	2X	-	Chao 1847	Japan, Wakayama	l	OL658265, OL658266	-	-	-	TAIF538552	Yi-Shan Chao
P. kiuschiuensis	C3H1	-	-	2X	-	Chao 1869	Japan, Wakayama	l	OL658267, OL658268	-	-	-	TAIF538561	Yi-Shan Chao
P. kiuschiuensis	C3H1	-	-	2X	-	Chao 1871	Japan, Wakayama	l	OL658269, OL658270	-	-	-	TAIF538563	Yi-Shan Chao
P. kiuschiuensis	C3H1	V12Y11	ck	2X	-	Chao 1853	Japan, Wakayama	l	OL658271, OL658272	OL657651, OL657652	KF289740	KF289610	TAIF538558	Yi-Shan Chao
P. kiuschiuensis	C3H1	V12Y11	ck	2X	-	Wade2440	China, Guangxi	l	OL658273, OL658274	OL657653, OL657654	OL694338	OL694490	TAIF	Yi-Shan Chao
P. kiuschiuensis	C3D4H1	V12W78Y11	cy	3X	apo, Nakato & Ebihara 2016 (Bull. Nat. Mus. Nat. Sci. B 42: 25-40)	Ebihara et al. 3246	Japan, Miyazaki	l	OL658275, OL658276, OL658277	OL657655, OL657656, OL657657	MZ291669	MZ340421	TAIF	Yi-Shan Chao
P. kiuschiuensis	C3D4H1	V12W78Y11	cy	-	-	Ebihara et al. 3244	Japan, Miyazaki	l	OL658278, OL658279, OL658280	OL657658, OL657659, OL657660	OL694369	OL694521	TAIF	Yi-Shan Chao
P. kiuschiuensis	C3D4H1	W78V12Y11	cy	3X	apo	Lu 24743	China, Hunan	l	OL658281, OL658282, OL658283	OL657661, OL657662, OL657663	OL694370	OL694522	TAIF	Yi-Shan Chao
P. kiuschiuensis	C3D4H1	-	-	3X	apo, Nakato & Ebihara 2016 (Bull. Nat. Mus. Nat. Sci. B 42: 25-40)	Ebihara et al. 3238	Japan, Miyazaki	l	OL658284, OL658285, OL658286	-	-	-	TAIF	Yi-Shan Chao
P. kiuschiuensis	C3D4H1	-	cy	3X	apo, Nakato & Ebihara 2016 (Bull. Nat. Mus. Nat. Sci. B 42: 25-40)	Ebihara et al. 3240	Japan, Miyazaki	l	OL658287, OL658288, OL658289	-	OL694371	OL694523	TAIF	Yi-Shan Chao
P. kiuschiuensis	C3D4H1	V12W78Y11	cy	3X	apo, Nakato & Ebihara 2016 (Bull. Nat. Mus. Nat. Sci. B 42: 25-40)	Ebihara et al. 3237	Japan, Miyazaki	l	OL658290, OL658291, OL658292	OL657664, OL657665, OL657666	OL694372	OL694524	TAIF	Yi-Shan Chao
P. kiuschiuensis	D4D7H1	V12Y11W13	ck	-	apo	Chao 2182	China, Guizhou	h	OL658293, OL658294, OL658295	OL657667, OL657668, OL657669	OL694339	OL694491	TAIF538605	Yi-Shan Chao
P. kiuschiuensis var. centro-chinensis	-	-	ch	-	-	Kuo2932	China, Yunna	h	-	-	OL694325	OL694477	TAIF	Yi-Shan Chao
P. latipinna	D7D7	W5W5	ca	2X	apo	Chao 2092	Taiwan, Hsinchu	l	OL658296	OL657670	MF416320	MF416326	TAIF513634	Yi-Shan Chao
P. latipinna	D7D7	-	-	-	-	Yang 191004004	Taiwan, Hsinchu	l	OL658297	-	-	-	TAIF	Yi-Shan Chao
P. latipinna	D7D7	W2W2	-	-	-	Yang 190723004	Taiwan, Hsinchu	l	OL658298	OL657671	-	-	TAIF	Yi-Shan Chao
P. latipinna	D7D7	W2W2	-	-	-	Yang 191004001	Taiwan, Hsinchu	l	OL658299	OL657672	-	-	TAIF	Yi-Shan Chao
P. latipinna	D7D7	W2W2	-	-	-	Yang 191004002	Taiwan, Hsinchu	l	OL658300	OL657673	-	-	TAIF	Yi-Shan Chao
P. latipinna	D7D7	W2W2	-	-	-	Yang 191004003	Taiwan, Hsinchu	l	OL658301	OL657674	-	-	TAIF	Yi-Shan Chao
P. latipinna	D7D7	W5W5	-	-	-	Yang 190723005	Taiwan, Hsinchu	l	OL658302	OL657675	-	-	TAIF	Yi-Shan Chao
P. latipinna	D7D7	W5W5	-	-	-	Yang 191004005	Taiwan, Hsinchu	l	OL658303	OL657676	-	-	TAIF	Yi-Shan Chao
P. latipinna	D7D7	-	ca	2X	-	Lu 25108A	Taiwan, Hsinchu	l	OL658304	-	MF416318	MF416324	TAIF404820	Yi-Shan Chao
P. latipinna	D7D7	-	ca	2X	-	Lu 25108B	Taiwan, Hsinchu	l	OL658305	-	MF416319	MF416325	TAIF404820	Yi-Shan Chao
P. latipinna	D7D7	W5W5	ca	-	-	Wu 855	China, Hainan	l	OL658306	OL657677	OL694241	OL694393	TAIF	Yi-Shan Chao
P. latipinna	D7D7	W5W5	ca	2X	-	Lu 24585	Taiwan, Hsinchu	l	OL658307	OL657678	MF416317	MF416323	TAIF512082	Yi-Shan Chao
P. latipinna	D7D7	W2W2	-	-	apo	Zhang001673	Taiwan, Nantou	l	OL658308	OL657679	-	-	TAIF	Yi-Shan Chao
P. laurisilvicola	A3A5D7	W30T1T4	cf	3X	apo	Chao 2555	Taiwan, Taitung	l	OL658309, OL658310, OL658311	OL657680, OL657681, OL657682	MZ291659	MZ340411	TAIF538835	Yi-Shan Chao
P. laurisilvicola	A3A5D7	W5T1T4	-	3X	-	Chao 2530	Taiwan, Yilan	l	OL658312, OL658313, OL658314	OL657683, OL657684, OL657685	-	-	TAIF538845	Yi-Shan Chao
P. laurisilvicola	A4A6D7	W30T1T4	-	-	-	Chao 2897	Taiwan, Yilan	l	OL658315, OL658316, OL658317	OL657686, OL657687, OL657688	-	-	TAIF	Yi-Shan Chao
P. laurisilvicola	A4A6D7	W30T1T4	-	3X	-	Chao 2895	Taiwan, Yilan	l	OL658318, OL658319, OL658320	OL657689, OL657690, OL657691	-	-	TAIF	Yi-Shan Chao
P. laurisilvicola	A4A6D7	W30T1T4	-	3X	-	Chao 2896	Taiwan, Yilan	l	OL658321, OL658322, OL658323	OL657692, OL657693, OL657694	-	-	TAIF	Yi-Shan Chao
P. laurisilvicola	A4A6D7	W30T1T4	-	3X	-	Chao 2900	Taiwan, Yilan	l	OL658324, OL658325, OL658326	OL657695, OL657696, OL657697	-	-	TAIF	Yi-Shan Chao
P. laurisilvicola	A4A6D7	W5T1T4	-	3X	-	Chao 2609	Taiwan, New Taipei	l	OL658327, OL658328, OL658329	OL657698, OL657699, OL657700	-	-	TAIF538753	Yi-Shan Chao
P. laurisilvicola	A4A6D7	W5T1T4	-	3X	-	Chao 2611	Taiwan, New Taipei	l	OL658330, OL658331, OL658332	OL657701, OL657702, OL657703	-	-	TAIF538748	Yi-Shan Chao
P. laurisilvicola	A4A6D7	W5T1T4	-	3X	-	Lu 28429A	Taiwan, Hsinchu	l	OL658333, OL658334, OL658335	OL657704, OL657705, OL657706	-	-	TAIF	Yi-Shan Chao
P. laurisilvicola	A4A6D7	-	cf	3X	-	Lu 28429C	Taiwan, Hsinchu	l	OL658336, OL658337, OL658338	-	OL694297	OL694449	TAIF	Yi-Shan Chao
P. laurisilvicola	A4A6D7	W5T1T4	cf	-	-	Chao 2276	Taiwan, New Taipei	l	OL658339, OL658340, OL658341	OL657707, OL657708, OL657709	OL694298	OL694450	TAIF538606	Yi-Shan Chao
P. laurisilvicola	A4A6D7	W5T1T4	cf	3X	-	Chao 2607	Taiwan, New Taipei	l	OL658342, OL658343, OL658344	OL657710, OL657711, OL657712	OL694299	OL694451	TAIF538757	Yi-Shan Chao
P. laurisilvicola	A4A6D7	W5T1T4	cf	3X	-	Chao 2608	Taiwan, New Taipei	l	OL658345, OL658346, OL658347	OL657713, OL657714, OL657715	OL694300	OL694452	TAIF538764	Yi-Shan Chao
P. laurisilvicola	A4A6D7	W30T1T4	cf	3X	apo	Chao 2891	Taiwan, New Taipei	l	OL658348, OL658349, OL658350	OL657716, OL657717, OL657718	OL694301	OL694453	TAIF	Yi-Shan Chao
P. laurisilvicola	A4A6D7	W5T1T4	cf	3X	apo	Chao 2528	Taiwan, Yilan	l	OL658351, OL658352, OL658353	OL657719, OL657720, OL657721	OL694302	OL694454	TAIF538799	Yi-Shan Chao
P. linearis	-	-	-	-	-	E. Grangaud s.n.	Reunion	-	-	-	MZ357983	MZ357986	TAIF358255	Yi-Shan Chao
P. longipes	-	-	-	-	-	Chang 20100115-002	Taiwan	l	-	-	KF289728	KF289598	TAIF	Yi-Shan Chao
P. longipinna	-	-	-	-	-	Lu 11383	Taiwan	l	-	-	HM582603	KF289495	TAIF440790	Yi-Shan Chao
P. longipinnula	-	-	-	-	-	Wade 1981	Indonesia	l	-	-	KF289679	KF289549	TAIF38168	Yi-Shan Chao
P. minor	A1A1	T1T1	cf	2X	sex	Chao 2078	Taiwan, Keelung	l	OL658354	OL657722	MF416321	MF416327	TAIF	Yi-Shan Chao
P. minor	A1A1	-	-	-	-	Wade s.n.20130414-2	Taiwan, Keelung	l	OL658355	-	-	-	TAIF	Yi-Shan Chao
P. minor	A1A1	T1T1	-	-	-	Yang 191005001	Taiwan, Keelung	l	OL658356	OL657723	-	-	TAIF	Yi-Shan Chao
P. minor	A1A1	T1T1	-	-	-	Yang 191005002	Taiwan, Keelung	l	OL658357	OL657724	-	-	TAIF	Yi-Shan Chao
P. minor	A1A1	T1T1	-	-	-	Yang 191005003	Taiwan, Keelung	l	OL658358	OL657725	-	-	TAIF	Yi-Shan Chao
P. minor	A1A1	T1T1	-	-	-	Yang 191005004	Taiwan, Keelung	l	OL658359	OL657726	-	-	TAIF	Yi-Shan Chao
P. minor	A1A1	T1T1	-	-	-	Yang 191006002	Taiwan, Keelung	l	OL658360	OL657727	-	-	TAIF	Yi-Shan Chao
P. minor	A1A1	-	-	2X	sex	Chao 2079	Taiwan, Keelung	l	OL658361	-	-	-	TAIF538479	Yi-Shan Chao
P. minor	A1A1	-	-	2X	sex	Chao 2494	Taiwan, Pingtung	l	OL658362	-	-	-	TAIF538785	Yi-Shan Chao
P. minor	A1A1	-	-	2X	sex	Chao 2495	Taiwan, Pingtung	l	OL658363	-	-	-	TAIF538796	Yi-Shan Chao
P. minor	A1A1	-	-	2X	sex	Chao 2496	Taiwan, Pingtung	l	OL658364	-	-	-	TAIF538793	Yi-Shan Chao
P. minor	A1A1	-	-	2X	sex	Chao 2499	Taiwan, Pingtung	l	OL658365	-	-	-	TAIF538829	Yi-Shan Chao
P. minor	A1A1	-	-	2X	sex	Chao 2501	Taiwan, Pingtung	l	OL658366	-	-	-	TAIF538825	Yi-Shan Chao
P. minor	A1A1	-	-	2X	sex	Chao 2502	Taiwan, Pingtung	l	OL658367	-	-	-	TAIF538823	Yi-Shan Chao
P. minor	A1A1	-	-	2X	sex	Chao 2646	Taiwan, Taitung	l	OL658368	-	-	-	TAIF538741	Yi-Shan Chao
P. minor	-	T1T1	-	2X	sex	J.H. Kuo s.n.	Taiwan, Taitung	l	-	OL657728	-	-	TAIF	Yi-Shan Chao
P. minor	A1A1	-	cf	2X	sex	Chao 2644	Taiwan, Taitung	l	OL658369	-	OL694303	OL694455	TAIF538734	Yi-Shan Chao
P. minor	A1A1	-	cf'	2X	sex	Chao 2498	Taiwan, Pingtung	l	OL658370	-	OL694314	OL694466	TAIF538789	Yi-Shan Chao
P. minor	A1A1	-	cf'	2X	sex	Chao 2503	Taiwan, Pingtung	l	OL658371	-	OL694315	OL694467	TAIF538822	Yi-Shan Chao
P. minor	A1A1	-	cf'	2X	sex	Chao 2504	Taiwan, Pingtung	l	OL658372	-	OL694316	OL694468	TAIF538821	Yi-Shan Chao
P. minor	A1A1	-	cf'	2X	sex	Chao 2652	Taiwan, Hualien	l	OL658373	-	OL694317	OL694469	TAIF538716	Yi-Shan Chao
P. minor	A1A1	-	cf'	2X	sex	Chao 2713	Taiwan, Pingtung	l	OL658374	-	OL694318	OL694470	TAIF538676	Yi-Shan Chao
P. minor	-	T1T1	cf'	2X	sex	Chao 2497	Taiwan, Pingtung	l	-	OL657729	OL694319	OL694471	TAIF538791	Yi-Shan Chao
P. minor	A1A1	T1T1	cf'	2X	sex	Chao 2493	Taiwan, Pingtung	l	OL658375	OL657730	OL694320	OL694472	TAIF538779	Yi-Shan Chao
P. minor	A1A1	T1T1	cf'	2X	sex	Chao 2714	Taiwan, Pingtung	l	OL658376	OL657731	OL694321	OL694473	TAIF538674	Yi-Shan Chao
P. minor	A1A13	T1T1	-	-	-	Hsu 8411	Taiwan, New Taipei	l	OL658377, OL658378	OL657732	-	-	TAIF497084	Yi-Shan Chao
P. minor	A1A13	-	-	2X	sex	Chao 2649	Taiwan, Hualien	l	OL658379, OL658380	-	-	-	TAIF538698	Yi-Shan Chao
P. minor	A1A13	-	-	2X	sex	Chao 2650	Taiwan, Hualien	l	OL658381, OL658382	-	-	-	TAIF538697	Yi-Shan Chao
P. minor	A1A13	T1T1	-	2X	sex	Chao 2654	Taiwan, Hualien	l	OL658383, OL658384	OL657733	-	-	TAIF538711	Yi-Shan Chao
P. minor	A1A13	-	cf	2X	sex	Chao 2792	Taiwan, New Taipei	l	OL658385, OL658386	-	OL694304	OL694456	TAIF	Yi-Shan Chao
P. minor	A1A13	T1T1	cf	2X	sex	Chao 2647	Taiwan, Taitung	l	OL658387, OL658388	OL657734	OL694305	OL694457	TAIF538702	Yi-Shan Chao
P. minor	A1A13	T1T1	cf'	2X	sex	Chao 2715	Taiwan, Pingtung	l	OL658389, OL658390	OL657735	OL694322	OL694474	TAIF538847	Yi-Shan Chao
P. minor	A1A13	T1T1	cf'	2X	sex	Yeh s.n.	Taiwan, Taitung	l	OL658391, OL658392	OL657736	OL694323	OL694475	TAIF	Yi-Shan Chao
P. minor	A1A6	-	-	2X	sex	Chao 2651	Taiwan, Hualien	l	OL658393, OL658394	-	-	-	TAIF538718	Yi-Shan Chao
P. minor	A1A6	T1T1	cf	2X	sex	Chao 2642	Taiwan, Taitung	l	OL658395, OL658396	OL657737	OL694306	OL694458	TAIF538739	Yi-Shan Chao
P. minor	A1A6	T1T1	cf	2X	sex	Chao 2643	Taiwan, Taitung	l	OL658397, OL658398	OL657738	OL694307	OL694459	TAIF538737	Yi-Shan Chao
P. minor	A1A6	T27T27	cf'	2X	sex	Chao 2507	Taiwan, Pingtung	l	OL658399, OL658400	OL657739	OL694324	OL694476	TAIF538818	Yi-Shan Chao
P. minor	A1A6	T31T31	cf'	2X	sex	Chao 2500	Taiwan, Pingtung	l	OL658401, OL658402	OL657740	MZ291656	MZ340408	TAIF538827	Yi-Shan Chao
P. minor	A1A6	T1T1	-	2X	sex	Chao 2645	Taiwan, Taitung	l	OL658403, OL658404	OL657741	-	-	TAIF538745	Yi-Shan Chao
P. minor	A1A6	T1T1	-	2X	sex	Yeh s.n.	Taiwan, Taitung	l	OL658405, OL658406	OL657742	-	-	TAIF	Yi-Shan Chao
P. minor	A5A13	-	-	2X	sex	J.H. Kuo s.n.	Taiwan, Taitung	l	OL658407, OL658408	-	-	-	TAIF	Yi-Shan Chao
P. minor	A5A13	T1T1	-	2X	sex	J.H. Kuo s.n.	Taiwan, Taitung	l	OL658409, OL658410	OL657743	-	-	TAIF	Yi-Shan Chao
P. minor	A6A6	T27T27	cf'	2X	sex	Chao 2653	Taiwan, Hualien	l	OL658411	OL657744	MZ291657	MZ340409	TAIF538713	Yi-Shan Chao
P. minor	A6A6	T1T1	cf	2X	sex	Hsu 8425	Taiwan, Taitung	l	OL658412	OL657745	OL694308	OL694460	TAIF	Yi-Shan Chao
P. mucronulata	-	-	-	-	-	Chao 1410	Philippines	-	-	-	KF289641	KF289511	TAIF439889	Yi-Shan Chao
P. natiensis	C3D4D7	V12W28W23	cy	3X	apo	Chao 2017	Japan, Kagoshima	l	OL658413, OL658414, OL658415	OL657746, OL657747, OL657748	MZ291647	MZ340399	TAIF538616	Yi-Shan Chao
P. natiensis	C3D4D7	-	cy	3X	-	Chao 2018	Japan, Kagoshima	l	OL658416, OL658417, OL658418	-	OL694373	OL694525	TAIF538618	Yi-Shan Chao
P. natiensis	C3D4D7	-	cy	3X	-	Chao 2019	Japan, Kagoshima	l	OL658419, OL658420, OL658421	-	OL694374	OL694526	TAIF538620	Yi-Shan Chao
P. natiensis	C3D4D7	-	cy	3X	-	Chao 2020	Japan, Kagoshima	l	OL658422, OL658423, OL658424	-	OL694375	OL694527	TAIF538622	Yi-Shan Chao
P. natiensis	C3D4D7	-	cy	3X	-	Chao 2021	Japan, Kagoshima	l	OL658425, OL658426, OL658427	-	OL694376	OL694528	TAIF538625	Yi-Shan Chao
P. natiensis	C3D4D7	-	cy	3X	-	Chao 2024	Japan, Kagoshima	l	OL658428, OL658429, OL658430	-	OL694377	OL694529	TAIF538633	Yi-Shan Chao
P. natiensis	C3D4D7	V12W28W23	cy	3X	-	Chao 2031	Japan, Kagoshima	l	OL658431, OL658432, OL658433	OL657749, OL657750, OL657751	OL694378	OL694530	TAIF538646	Yi-Shan Chao
P. natiensis	C3D4D7	V12W28W23	cy	-	-	Lu 25410	China, Guangxi	l	OL658434, OL658435, OL658436	OL657752, OL657753, OL657754	OL694379	OL694531	TAIF440785	Yi-Shan Chao
P. natiensis	C3D7	V12W23	cn	2X	apo	Chao 1842	Japan, Wakayama	l	OL658437, OL658438	OL657755, OL657756	MZ291644	MZ340396	TAIF538550	Yi-Shan Chao
P. natiensis	C3D7	-	-	2X	-	Chao 1825	Japan, Wakayama	l	OL658439, OL658440	-	-	-	TAIF538544	Yi-Shan Chao
P. natiensis	C3D7	-	-	2X	-	Chao 1831	Japan, Wakayama	l	OL658441, OL658442	-	-	-	TAIF538545	Yi-Shan Chao
P. natiensis	C3D7	-	-	2X	-	Chao 1832	Japan, Wakayama	l	OL658443, OL658444	-	-	-	TAIF538546	Yi-Shan Chao
P. natiensis	C3D7	-	-	2X	-	Chao 1838	Japan, Wakayama	l	OL658445, OL658446	-	-	-	TAIF538548	Yi-Shan Chao
P. natiensis	C3D7	-	-	2X	-	Chao 1905	Japan, Mie	l	OL658447, OL658448	-	-	-	TAIF538496	Yi-Shan Chao
P. natiensis	C3D7	-	-	2X	-	Chao 2042	Japan, Kagoshima	l	OL658449, OL658450	-	-	-	TAIF538653	Yi-Shan Chao
P. natiensis	C3D7	-	-	-	-	Chao 1824	Japan, Wakayama	l	OL658451, OL658452	-	-	-	TAIF538543	Yi-Shan Chao
P. natiensis	C3D7	-	cn	-	-	Chao 1910	Japan, Mie	l	OL658453, OL658454	-	OL694343	OL694495	TAIF538501	Yi-Shan Chao
P. natiensis	C3D7	V12W23	cn	2X	-	Chao 1906	Japan, Mie	l	OL658455, OL658456	OL657757, OL657758	KF289742	KF289612	TAIF538496	Yi-Shan Chao
P. natiensis	C3D7	V12W23	cn	2X	-	Chao 2043	Japan, Kagoshima	l	OL658457, OL658458	OL657759, OL657760	OL694344	OL694496	TAIF538655	Yi-Shan Chao
P. natiensis	C3D7	V12W23	cn	-	-	Chao 1908	Japan, Mie	l	OL658459, OL658460	OL657761, OL657762	OL694345	OL694497	TAIF538498	Yi-Shan Chao
P. natiensis	C3D7	V12W23	cn	-	-	Chao 1909	Japan, Mie	l	OL658461, OL658462	OL657763, OL657764	OL694346	OL694498	TAIF538500	Yi-Shan Chao
P. natiensis	C3D7	V12W23	-	2X	-	Chao 1823	Japan, Kagoshima	l	OL658463, OL658464	OL657765, OL657766	-	-	TAIF538542	Yi-Shan Chao
P. oshimensis	A4A4	T1T1	cf	2X	sex	Kuo3694	Japan, Kagoshima	l	OL658465	OL657767	MZ291665	MZ340417	TAIF	Yi-Shan Chao
P. oshimensis	A4A4	T1T1	cf	2X	sex	Kuo3695	Japan, Kagoshima	l	OL658466	OL657768	OL694309	OL694461	TAIF	Yi-Shan Chao
P. oshimensis	A4A4	T1T1	cf	2X	sex	Kuo3696	Japan, Kagoshima	l	OL658467	OL657769	OL694310	OL694462	TAIF	Yi-Shan Chao
P. oshimensis	A4D1	T1W75	cf	2X	apo	Chao 1881	Japan, Mie	l	OL658468, OL658469	OL657770, OL657771	KF289741	KF289611	TAIF538569	Yi-Shan Chao
P. oshimensis	A4D1	-	-	2X	-	Chao 1882	Japan, Mie	l	OL658470, OL658471	-	-	-	TAIF538571	Yi-Shan Chao
P. oshimensis	A4D1	-	-	2X	-	Chao 1883	Japan, Mie	l	OL658472, OL658473	-	-	-	TAIF538572	Yi-Shan Chao
P. oshimensis	A4D1	-	-	2X	-	Chao 1884	Japan, Mie	l	OL658474, OL658475	-	-	-	TAIF538573	Yi-Shan Chao
P. oshimensis	A4D1	-	-	2X	-	Chao 1885	Japan, Mie	l	OL658476, OL658477	-	-	-	TAIF538575	Yi-Shan Chao
P. oshimensis	A4D1	-	-	2X	-	Chao 1890	Japan, Mie	l	OL658478, OL658479	-	-	-	TAIF538577	Yi-Shan Chao
P. oshimensis	A4D1	-	-	2X	-	Chao 1892	Japan, Mie	l	OL658480, OL658481	-	-	-	TAIF538581	Yi-Shan Chao
P. oshimensis	A4D1	T1W75	cf	2X	-	Chao 1879	Japan, Mie	l	OL658482, OL658483	OL657772, OL657773	OL694311	OL694463	TAIF538565	Yi-Shan Chao
P. oshimensis	A4D1	T1W75	cf	2X	-	Ebihara et al.3233	Japan, Miyazaki	l	OL658484, OL658485	OL657774, OL657775	OL694312	OL694464	TAIF	Yi-Shan Chao
P. oshimensis var. paraemeiensis	-	-	cs	-	apo	Zhang et al.20100430109		l	-	-	MZ291663	MZ340415	TAIF353342	Yi-Shan Chao
P. otaria	-	-	-	-	-	CRFJ FN26	India	-	-	-	KF289666	KF289536	TAIF357943	Christopher R. Fraser-Jenkins
P. pacifica	-	-	-	-	-	P.I. Forster 27643	Australia	-	-	-	KF289647	KF289517	MEL2172210	Yi-Shan Chao
P. perrottetii	D4F1	-	-	-	-	Huang 20061128-A	India	l	OL658486, OL658487	-	KF289726	KF289596	TAIF	Yi-Shan Chao
P. perrottetii	F1F1	Y73Y73	-	-	apo	CRFJ FN 402	Nepal, Lalitpur	l	OL658488, OL658489	OL657776	-	-	TAIF	Yi-Shan Chao
P. perrottetii	F1F2	-	-	-	apo	CRFJ 34934 (FN212)	India	l	OL658490, OL658491	-	MZ291664	MZ340416	TAIF	Yi-Shan Chao
P. praetermissa	-	-	cc	-	-	CRFJ FN64	India, Kerala	l	-	-	KF289692	KF289562	TAIF357576	Yi-Shan Chao
P. pseudowulaiensis	D1D5	W5W52	cw	-	apo	Hsu 8437	Taiwan, New Taipei	l	OL658492, OL658493	OL657777, OL657778	MZ291670	MZ340422	TAIF497137	Yi-Shan Chao
P. pseudowulaiensis	D1D5	W5W52	cw	2X	-	Chao 1743	Taiwan, New Taipei	l	OL658494, OL658495	OL657779, OL657780	KF289678	KF289548	TAIF538532	Yi-Shan Chao
P. pseudowulaiensis	D1D5	W5W52	cw	-	-	Wade 2499	China, Guangxi	l	OL658496, OL658497	OL657781, OL657782	OL694360	OL694512	TAIF	Yi-Shan Chao
P. pseudowulaiensis	D1D5	W5W52	-	-	-	S.Y.Lu 35001	Taiwan, New Taipei	l	OL658498, OL658499	OL657783, OL657784	-	-	TAIF	Yi-Shan Chao
P. pseudowulaiensis	D2D5	W52W23	cw	-	-	Wade 2408	China, Guangxi	l	OL658500, OL658501	OL657785, OL657786	OL694361	OL694513	TAIF	Yi-Shan Chao
P. pseudowulaiensis	D2D5	W52W23	cw	2X	apo	Ko33986	Vietnam	l	OL658502, OL658503	OL657787, OL657788	OL694362	OL694514	TAIF	Yi-Shan Chao
P. pseudowulaiensis	D4D5	-	-	2X	-	Lu 25215	China, Fujian	l	OL658504, OL658505	-	-	-	TAIF	Yi-Shan Chao
P. pseudowulaiensis	D4D5	W28W23	cy	2X	-	Chao 2552	Taiwan, Taitung	l	OL658506, OL658507	OL657789, OL657790	OL694380	OL694532	TAIF538843	Yi-Shan Chao
P. pseudowulaiensis	D4D5	W28W23	cy	-	-	Huang 465	China, Guangxi	l	OL658508, OL658509	OL657791, OL657792	OL694381	OL694533	TAIF	Yi-Shan Chao
P. pseudowulaiensis	D4D5	W5W28	cy	2X	apo	Wade2315	China, Guangxi	l	OL658510, OL658511	OL657793, OL657794	OL694382	OL694534	TAIF	Yi-Shan Chao
P. roseililacina	-	-	-	-	-	CRFJ FN31911	Nepal	-	-	-	KF289669	KF289539	TAIF358357	Christopher R. Fraser-Jenkins
P. satsumana	B1C3	V12X82	cs	2X	apo	Chao 1925	Japan, Kagoshima	l	OL658512, OL658513	OL657795, OL657796	MZ291645	MZ340397	TAIF538502	Yi-Shan Chao
P. satsumana	B1C3	-	cs	2X	-	Chao 2029	Japan, Kagoshima	l	OL658514, OL658515	-	OL694354	OL694506	TAIF538640	Yi-Shan Chao
P. satsumana	B1C3	V12X82	cs	2X	-	Chao 2015	Japan, Kagoshima	l	OL658516, OL658517	OL657797, OL657798	OL694355	OL694507	TAIF538614	Yi-Shan Chao
P. satsumana	B1C3	V12X82	cs	2X	-	Chao 2027	Japan, Kagoshima	l	OL658518, OL658519	OL657799, OL657800	OL694356	OL694508	TAIF538638	Yi-Shan Chao
P. scabristipes	-	-	-	-	-	Lu s.n.	Taiwan	h	-	-	KF289699	KF289569	TAIF180413	Yi-Shan Chao
P. setulosocostulata	-	-	ch	-	-	Chao 1146	Taiwan	h	-	-	KF289634	KF289501	TAIF432543	Yi-Shan Chao
P. setulosocostulata	-	Y11W89	-	-	-	Chao 1953	Taiwan, Nantou	h	-	OL657801, OL657802	-	-	TAIF538509	Yi-Shan Chao
P. setulosocostulata	D4H4H10	W52Y11W89	ch	3X	-	Chao 2527	Taiwan, Yilan	l	OL658520, OL658521, OL658522	OL657803, OL657804, OL657805	OL694326	OL694478	TAIF538801	Yi-Shan Chao
P. setulosocostulata	D4H4H10	W52Y11W89	ch	3X	apo	Chao 2526	Taiwan, Yilan	l	OL658523, OL658524, OL658525	OL657806, OL657807, OL657808	MZ291658	MZ340410	TAIF538817	Yi-Shan Chao
P. setulosocostulata	B2H3H5	X82Y11	ch	-	apo	Chao 1363	China, Yunnan	h	OL658526, OL658527, OL658528	OL657809, OL657810	OL694327	OL694479	TAIF538524	Yi-Shan Chao
P. subindivisa	-	-	-	-	-	CRFJ FN266	Bhutan	-	-	-	KF289700	KF289570	TAIF358584	Christopher R. Fraser-Jenkins
P. venusta	-	-	-	-	-	Chao 870	Taiwan	l	-	-	HM582650	KF289486	TAIF494464	Yi-Shan Chao
P. wallichiana	-	-	-	-	-	Kuo2810	Taiwan	l	-	-	KF289756	KF289489	TAIF513748	Yi-Shan Chao
P. wulaiensis	D2D4	W52W75	cd	2X	-	Lu 26667-1	Taiwan, Hsinchu	l	OL658529, OL658530	OL657811, OL657812	MF537503	MF537504	TAIF	Yi-Shan Chao
P. wulaiensis	D4D4	W78W78	cy	2X	apo	Ebihara et al. 3234	Japan, Miyazaki	l	OL658531	OL657813, OL657814	MZ291668	MZ340420	TAIF	Yi-Shan Chao
P. wulaiensis	D2D4	W52W75	cd	2X	-	Lu 28428	Taiwan, Hsinchu	l	OL658532, OL658533	OL657815, OL657816	OL694246	OL694398	TAIF	Yi-Shan Chao
P. wulaiensis	D2D4	W52W75	cd	2X	apo	Hsu 9088	Taiwan, New Taipei	l	OL658534, OL658535	OL657817, OL657818	OL694247	OL694399	TAIF	Yi-Shan Chao
